# Supplementary material for: Paratuberculosis in small ruminants in the Sudan: prevalence and risk factors
Source: BMC Vet Res. 2025 Jul 29;21:496. doi: 10.1186/s12917-025-04920-8 (PMC12305951; doi:10.1186/s12917-025-04920-8)
Supplement: Supplementary file 3 — Supplementary Material 3 [file 12917_2025_4920_MOESM3_ESM.xlsx]

## Sheet: Sheet1
	Location		Type of anmal	Herd N.O	herd size	Age	sex	Breed	Body.cond	Raising system	colo.mi.fee	sour.new.a	Manure.m	Mov.In/out	If 1	Exp.wild a	Exp.other a	If.1	Histo.JD	If.1	sepa.sick	milk.conta	wat.feed.conta	ELISA	RAA
	BlueNile	BlueNile	1	1	3	2	2	1	2	3	1	2	1	2	0	2	2	0	1	1	1	1	1	2	2
	Blue Nile	Blue Nile	1	4	3	2	2	1	2	1	1	2	1	1	1	1	1	6	2	0	2	1	1	2	2
	Blue Nile	Blue Nile	1	4	3	2	2	1	2	1	1	2	1	1	1	1	1	6	2	0	2	1	1	2	2
	Blue Nile	Blue Nile	1	4	3	1	2	1	2	1	1	2	1	1	1	1	1	6	2	0	2	1	1	2	2
	Blue Nile	Blue Nile	1	4	3	3	2	1	2	1	1	2	1	1	1	1	1	6	2	0	2	1	1	2	2
	Blue Nile	Blue Nile	2	4	3	2	2	1	2	1	1	2	1	1	1	1	1	6	2	0	2	1	1	2	2
	Blue Nile	Blue Nile	2	4	3	2	2	1	2	1	1	2	1	1	1	1	1	6	2	0	2	1	1	2	2
	Blue Nile	Blue Nile	2	4	3	2	2	1	2	1	1	2	1	1	1	1	1	6	2	0	2	1	1	2	2
	Blue Nile	Blue Nile	1	7	3	2	2	1	2	1	1	3	1	1	1	1	1	6	1	1	2	1	1	2	2
	Blue Nile	Blue Nile	1	7	3	3	2	1	2	1	1	3	1	1	1	1	1	6	1	1	2	1	1	2	2
	Blue Nile	Blue Nile	1	7	3	2	2	1	2	1	1	3	1	1	1	1	1	6	1	1	2	1	1	2	2
	Blue Nile	Blue Nile	2	7	3	3	2	1	2	1	1	3	1	1	1	1	1	6	1	1	2	1	1	2	2
	Blue Nile	Blue Nile	2	7	3	3	2	1	2	1	1	3	1	1	1	1	1	6	1	1	2	1	1	2	2
	Blue Nile	Blue Nile	1	12	1	2	2	1	2	1	1	3	1	1	1	1	1	6	2	0	2	1	1	2	2
	Blue Nile	Blue Nile	1	12	1	1	2	1	2	1	1	3	1	1	1	1	1	6	2	0	2	1	1	2	2
	Blue Nile	Blue Nile	1	12	1	2	2	1	2	1	1	3	1	1	1	1	1	6	2	0	2	1	1	2	2
	Blue Nile	Blue Nile	1	12	1	2	2	1	2	1	1	3	1	1	1	1	1	6	2	0	2	1	1	2	2
	Blue Nile	Blue Nile	1	14	3	2	2	1	2	1	1	2	1	1	1	1	1	6	2	0	2	1	1	2	2
	Blue Nile	Blue Nile	1	14	3	3	1	1	3	1	1	2	1	1	1	1	1	6	2	0	2	1	1	2	2
	Blue Nile	Blue Nile	1	14	3	2	2	1	2	1	1	2	1	1	1	1	1	6	2	0	2	1	1	2	2
	Blue Nile	Blue Nile	1	14	3	2	2	1	2	1	1	2	1	1	1	1	1	6	2	0	2	1	1	2	2
	Blue Nile	Blue Nile	1	14	3	3	2	1	2	1	1	2	1	1	1	1	1	6	2	0	2	1	1	2	1
	Blue Nile	Blue Nile	2	14	3	2	2	1	2	1	1	2	1	1	1	1	1	6	2	0	2	1	1	2	2
	Blue Nile	Blue Nile	2	14	3	2	1	1	2	1	1	2	1	1	1	1	1	6	2	0	2	1	1	2	2
	Blue Nile	Blue Nile	2	14	3	2	2	1	2	1	1	2	1	1	1	1	1	6	2	0	2	1	1	2	2
	Blue Nile	Blue Nile	2	14	3	3	2	1	2	1	1	2	1	1	1	1	1	6	2	0	2	1	1	2	2
	Blue Nile	Blue Nile	2	14	3	2	2	1	2	1	1	2	1	1	1	1	1	6	2	0	2	1	1	2	2
	Blue Nile	Blue Nile	2	14	3	3	2	1	2	1	1	2	1	1	1	1	1	6	2	0	2	1	1	2	2
	Blue Nile	Blue Nile	2	14	3	3	2	1	2	1	1	2	1	1	1	1	1	6	2	0	2	1	1	2	2
	Blue Nile	Blue Nile	2	14	3	1	2	1	2	1	1	2	1	1	1	1	1	6	2	0	2	1	1	2	2
	Blue Nile	Blue Nile	1	17	3	3	2	1	2	1	1	2	1	1	2	1	1	6	1	1	2	1	1	2	2
	Blue Nile	Blue Nile	1	17	3	2	2	1	2	1	1	2	1	1	2	1	1	6	1	1	2	1	1	2	2
	Blue Nile	Blue Nile	1	17	3	2	2	1	2	1	1	2	1	1	2	1	1	6	1	1	2	1	1	2	2
	Blue Nile	Blue Nile	1	17	3	3	2	1	2	1	1	2	1	1	2	1	1	6	1	1	2	1	1	2	2
	Blue Nile	Blue Nile	1	17	3	2	2	1	2	1	1	2	1	1	2	1	1	6	1	1	2	1	1	2	2
	Blue Nile	Blue Nile	1	17	3	1	2	1	2	1	1	2	1	1	2	1	1	6	1	1	2	1	1	2	2
	Blue Nile	Blue Nile	1	17	3	2	2	1	2	1	1	2	1	1	2	1	1	6	1	1	2	1	1	2	2
	Blue Nile	Blue Nile	1	17	3	3	2	1	2	1	1	2	1	1	2	1	1	6	1	1	2	1	1	2	2
	Blue Nile	Blue Nile	1	17	3	2	2	1	2	1	1	2	1	1	2	1	1	6	1	1	2	1	1	2	2
	Blue Nile	Blue Nile	1	17	3	3	2	1	2	1	1	2	1	1	2	1	1	6	1	1	2	1	1	2	2
	Blue Nile	Blue Nile	1	17	3	3	2	1	2	1	1	2	1	1	2	1	1	6	1	1	2	1	1	2	2
	Blue Nile	Blue Nile	1	17	3	2	2	1	2	1	1	2	1	1	2	1	1	6	1	1	2	1	1	2	2
	Blue Nile	Blue Nile	1	17	3	3	2	1	2	1	1	2	1	1	2	1	1	6	1	1	2	1	1	2	2
	Blue Nile	Blue Nile	1	17	3	2	2	1	2	1	1	2	1	1	2	1	1	6	1	1	2	1	1	2	2
	Blue Nile	Blue Nile	1	17	3	3	1	1	3	1	1	2	1	1	2	1	1	6	1	1	2	1	1	2	2
	Blue Nile	Blue Nile	1	17	3	2	2	1	2	1	1	2	1	1	2	1	1	6	1	1	2	1	1	2	2
	Blue Nile	Blue Nile	1	17	3	1	2	1	2	1	1	2	1	1	2	1	1	6	1	1	2	1	1	2	2
	Blue Nile	Blue Nile	2	17	3	2	2	1	2	1	1	2	1	1	2	1	1	6	1	1	2	1	1	2	2
	Blue Nile	Blue Nile	2	17	3	1	2	1	2	1	1	2	1	1	2	1	1	6	1	1	2	1	1	2	2
	Blue Nile	Blue Nile	2	17	3	3	2	1	2	1	1	2	1	1	2	1	1	6	1	1	2	1	1	2	2
	Blue Nile	Blue Nile	2	17	3	2	2	1	2	1	1	2	1	1	2	1	1	6	1	1	2	1	1	2	2
	Blue Nile	Blue Nile	2	17	3	3	2	1	2	1	1	2	1	1	2	1	1	6	1	1	2	1	1	2	2
	Blue Nile	Blue Nile	2	17	3	2	2	1	2	1	1	2	1	1	2	1	1	6	1	1	2	1	1	2	2
	Blue Nile	Blue Nile	2	17	3	2	2	1	2	1	1	2	1	1	2	1	1	6	1	1	2	1	1	2	2
	Blue Nile	Blue Nile	2	17	3	2	2	1	3	1	1	2	1	1	2	1	1	6	1	1	2	1	1	2	2
	Blue Nile	Blue Nile	1	19	3	2	2	1	2	1	1	2	1	1	1	1	1	6	1	1	2	1	1	2	2
	Blue Nile	Blue Nile	1	19	3	3	2	1	3	1	1	2	1	1	1	1	1	6	1	1	2	1	1	2	2
	Blue Nile	Blue Nile	1	19	3	2	2	1	2	1	1	2	1	1	1	1	1	6	1	1	2	1	1	2	2
	Blue Nile	Blue Nile	1	19	3	3	2	1	2	1	1	2	1	1	1	1	1	6	1	1	2	1	1	2	2
	Blue Nile	Blue Nile	1	19	3	3	2	1	2	1	1	2	1	1	1	1	1	6	1	1	2	1	1	2	2
	Blue Nile	Blue Nile	1	19	3	3	2	1	2	1	1	2	1	1	1	1	1	6	1	1	2	1	1	2	2
	Blue Nile	Blue Nile	1	19	3	2	2	1	2	1	1	2	1	1	1	1	1	6	1	1	2	1	1	2	2
	Blue Nile	Blue Nile	2	19	3	2	2	1	2	1	1	2	1	1	1	1	1	6	1	1	2	1	1	2	1
	Blue Nile	Blue Nile	2	19	3	3	2	1	2	1	1	2	1	1	1	1	1	6	1	1	2	1	1	2	2
	Blue Nile	Blue Nile	2	19	3	3	2	1	2	1	1	2	1	1	1	1	1	6	1	1	2	1	1	2	2
	Blue Nile	Blue Nile	2	23	1	3	2	1	2	1	1	2	1	1	1	1	1	6	2	0	2	1	1	2	2
	Blue Nile	Blue Nile	2	23	1	2	2	1	2	1	1	2	1	1	1	1	1	6	2	0	2	1	1	2	2
	Blue Nile	Blue Nile	2	23	1	2	2	1	1	1	1	2	1	1	1	1	1	6	2	0	2	1	1	2	2
	Blue Nile	Blue Nile	2	23	1	3	2	1	3	1	1	2	1	1	1	1	1	6	2	0	2	1	1	2	2
	Blue Nile	Blue Nile	2	23	1	1	2	1	2	1	1	2	1	1	1	1	1	6	2	0	2	1	1	2	2
	Blue Nile	Blue Nile	2	23	1	3	2	1	3	1	1	2	1	1	1	1	1	6	2	0	2	1	1	2	2
	Blue Nile	Blue Nile	1	29	3	1	2	1	2	1	1	2	1	1	2	1	1	6	1	2	2	1	1	2	2
	Blue Nile	Blue Nile	1	29	3	2	2	1	2	1	1	2	1	1	2	1	1	6	1	2	2	1	1	2	2
	Blue Nile	Blue Nile	1	29	3	2	2	1	2	1	1	2	1	1	2	1	1	6	1	2	2	1	1	2	2
	Blue Nile	Blue Nile	1	29	3	3	1	1	3	1	1	2	1	1	2	1	1	6	1	2	2	1	1	2	2
	Blue Nile	Blue Nile	1	29	3	3	2	1	2	1	1	2	1	1	2	1	1	6	1	2	2	1	1	2	2
	Blue Nile	Blue Nile	1	29	3	2	2	1	2	1	1	2	1	1	2	1	1	6	1	2	2	1	1	2	2
	Blue Nile	Blue Nile	2	29	3	2	2	1	2	1	1	2	1	1	2	1	1	6	1	2	2	1	1	2	1
	Blue Nile	Blue Nile	1	29	3	1	2	1	2	1	1	2	1	1	2	1	1	6	1	2	2	1	1	2	2
	Blue Nile	Blue Nile	1	29	3	3	2	1	2	1	1	2	1	1	2	1	1	6	1	2	2	1	1	2	2
	Blue Nile	Blue Nile	2	29	3	2	2	1	2	1	1	2	1	1	2	1	1	6	1	2	2	1	1	2	2
	Blue Nile	Blue Nile	2	29	3	2	2	1	2	1	1	2	1	1	2	1	1	6	1	2	2	1	1	2	2
	Blue Nile	Blue Nile	2	29	3	2	2	1	2	1	1	2	1	1	2	1	1	6	1	2	2	1	1	2	2
	Blue Nile	Blue Nile	2	29	3	2	2	1	2	1	1	2	1	1	2	1	1	6	1	2	2	1	1	2	2
	Blue Nile	Blue Nile	2	29	3	2	2	1	2	1	1	2	1	1	2	1	1	6	1	2	2	1	1	2	2
	Blue Nile	Blue Nile	2	29	3	2	2	1	2	1	1	2	1	1	2	1	1	6	1	2	2	1	1	2	1
	Blue Nile	Blue Nile	2	29	3	2	2	1	2	1	1	2	1	1	2	1	1	6	1	2	2	1	1	2	2
	Blue Nile	Blue Nile	2	29	3	1	1	1	2	1	1	2	1	1	2	1	1	6	1	2	2	1	1	2	2
	Blue Nile	Blue Nile	2	34	1	3	2	1	2	1	1	2	1	1	2	1	1	6	1	1	2	1	1	2	2
	Blue Nile	Blue Nile	2	34	1	2	2	1	2	1	1	2	1	1	2	1	1	6	1	1	2	1	1	2	2
	Blue Nile	Blue Nile	2	34	1	2	2	1	2	1	1	2	1	1	2	1	1	6	1	1	2	1	1	2	2
	Blue Nile	Blue Nile	2	34	1	1	2	1	2	1	1	2	1	1	2	1	1	6	1	1	2	1	1	2	1
	Blue Nile	Blue Nile	1	35	3	2	2	1	2	1	1	2	1	1	2	1	1	6	1	1	2	1	1	2	2
	Blue Nile	Blue Nile	1	35	3	3	2	1	2	1	1	2	1	1	2	1	1	6	1	1	2	1	1	2	1
	Blue Nile	Blue Nile	2	35	3	3	2	1	3	1	1	2	1	1	2	1	1	6	1	1	2	1	1	2	1
	Blue Nile	Blue Nile	1	35	3	3	2	1	2	1	1	2	1	1	2	1	1	6	1	1	2	1	1	2	2
	Blue Nile	Blue Nile	1	35	3	3	2	1	2	1	1	2	1	1	2	1	1	6	1	1	2	1	1	2	2
	Blue Nile	Blue Nile	2	35	3	2	2	1	2	1	1	2	1	1	2	1	1	6	1	1	2	1	1	2	2
	Blue Nile	Blue Nile	2	35	3	2	2	1	2	1	1	2	1	1	2	1	1	6	1	1	2	1	1	2	2
	Blue Nile	Blue Nile	2	35	3	2	2	1	2	1	1	2	1	1	2	1	1	6	1	1	2	1	1	2	2
	Blue Nile	Blue Nile	2	35	3	2	2	1	2	1	1	2	1	1	2	1	1	6	1	1	2	1	1	2	2
	Blue Nile	Blue Nile	2	35	3	3	2	1	2	1	1	2	1	1	2	1	1	6	1	1	2	1	1	2	2
	Blue Nile	Blue Nile	1	37	3	2	2	1	2	1	1	2	1	1	2	1	1	6	1	1	2	1	1	2	2
	Blue Nile	Blue Nile	1	37	3	3	2	1	2	1	1	2	1	1	2	1	1	6	1	1	2	1	1	2	2
	Blue Nile	Blue Nile	1	37	3	2	2	1	2	1	1	2	1	1	2	1	1	6	1	1	2	1	1	2	2
	Blue Nile	Blue Nile	2	37	3	2	2	1	2	1	1	2	1	1	2	1	1	6	1	1	2	1	1	2	2
	Blue Nile	Blue Nile	2	37	3	2	2	1	2	1	1	2	1	1	2	1	1	6	1	1	2	1	1	2	2
	Blue Nile	Blue Nile	2	37	3	3	2	1	2	1	1	2	1	1	2	1	1	6	1	1	2	1	1	2	2
	Blue Nile	Blue Nile	2	37	3	2	2	1	2	1	1	2	1	1	2	1	1	6	1	1	2	1	1	2	2
	Blue Nile	Blue Nile	2	37	3	2	2	1	2	1	1	2	1	1	2	1	1	6	1	1	2	1	1	2	2
	Blue Nile	Blue Nile	2	39	3	2	2	1	2	1	1	2	1	1	2	1	1	6	1	1	2	1	1	2	2
	Blue Nile	Blue Nile	2	39	3	3	2	1	2	1	1	2	1	1	2	1	1	6	1	1	2	1	1	2	2
	Blue Nile	Blue Nile	2	39	3	3	2	1	2	1	1	2	1	1	2	1	1	6	1	1	2	1	1	2	2
	Blue Nile	Blue Nile	2	39	3	2	2	1	2	1	1	2	1	1	2	1	1	6	1	1	2	1	1	2	2
	Blue Nile	Blue Nile	2	40	1	3	2	1	2	1	1	2	1	1	1	1	1	6	1	1	2	1	1	2	2
	Blue Nile	Blue Nile	2	40	1	2	2	1	2	1	1	2	1	1	1	1	1	6	1	1	2	1	1	2	2
	Blue Nile	Blue Nile	2	41	3	3	2	1	2	1	1	1	1	1	2	1	1	6	1	1	2	1	1	2	1
	Blue Nile	Blue Nile	2	41	3	3	2	1	2	1	1	1	1	1	2	1	1	6	1	1	2	1	1	2	2
	Blue Nile	Blue Nile	2	41	3	3	2	1	2	1	1	3	1	1	2	1	1	6	1	1	2	1	1	2	2
	Blue Nile	Blue Nile	2	41	3	2	2	1	2	1	1	3	1	1	2	1	1	6	1	1	2	1	1	2	2
	Blue Nile	Blue Nile	2	41	3	3	2	1	2	1	1	3	1	1	2	1	1	6	1	1	2	1	1	2	2
	Blue Nile	Blue Nile	2	42	1	3	2	1	2	1	1	2	1	1	1	1	1	6	2	0	2	1	1	2	2
	Blue Nile	Blue Nile	2	42	1	3	2	1	2	1	1	2	1	1	1	1	1	6	2	0	2	1	1	2	2
	Blue Nile	Blue Nile	2	42	1	3	2	1	2	1	1	2	1	1	1	1	1	6	2	0	2	1	1	2	2
	Blue Nile	Blue Nile	1	45	1	3	2	1	2	1	1	2	1	1	2	1	1	6	2	0	2	1	1	2	2
	Blue Nile	Blue Nile	2	45	1	2	2	1	2	1	1	2	1	1	2	1	1	6	2	0	2	1	1	2	2
	Blue Nile	Blue Nile	2	45	1	3	2	1	2	1	1	2	1	1	2	1	1	6	2	0	2	1	1	2	1
	Blue Nile	Blue Nile	2	50	3	2	2	1	2	1	1	2	1	1	1	1	1	6	2	0	2	1	1	2	1
	Blue Nile	Blue Nile	2	50	3	3	2	1	2	1	1	2	1	1	1	1	1	6	2	0	2	1	1	2	2
	Blue Nile	Blue Nile	2	50	3	2	2	1	2	1	1	2	1	1	1	1	1	6	2	0	2	1	1	2	2
	Blue Nile	Blue Nile	2	50	3	2	2	1	2	1	1	2	1	1	1	1	1	6	2	0	2	1	1	2	2
	Blue Nile	Blue Nile	2	50	3	2	2	1	2	1	1	2	1	1	1	1	1	6	2	0	2	1	1	2	1
	Blue Nile	Blue Nile	2	53	3	2	2	1	2	1	1	2	1	1	2	1	1	6	2	0	2	1	1	2	2
	Blue Nile	Blue Nile	2	53	3	3	2	1	2	1	1	2	1	1	2	1	1	6	2	0	2	1	1	2	1
	Blue Nile	Blue Nile	2	53	3	3	2	1	2	1	1	2	1	1	2	1	1	6	2	0	2	1	1	2	2
	Blue Nile	Blue Nile	2	53	3	3	2	1	2	1	1	2	1	1	2	1	1	6	2	0	2	1	1	2	1
	Blue Nile	Blue Nile	2	53	3	3	2	1	2	1	1	2	1	1	2	1	1	6	2	0	2	1	1	2	1
	Blue Nile	Blue Nile	2	53	3	1	2	1	2	1	1	2	1	1	2	1	1	6	2	0	2	1	1	2	2
	Blue Nile	Blue Nile	2	53	3	3	2	1	2	1	1	2	1	1	2	1	1	6	2	0	2	1	1	2	2
	Blue Nile	Blue Nile	2	53	3	1	2	1	2	1	1	2	1	1	1	1	1	6	2	0	2	1	1	2	1
	Blue Nile	Blue Nile	1	54	3	2	2	1	2	1	1	2	1	1	2	1	1	6	1	1	2	1	1	2	2
	Blue Nile	Blue Nile	1	54	3	2	2	1	2	1	1	2	1	1	2	1	1	6	1	1	2	1	1	2	2
	Blue Nile	Blue Nile	1	54	3	2	1	1	2	1	1	2	1	1	2	1	1	6	1	1	2	1	1	2	2
	Blue Nile	Blue Nile	1	54	3	2	2	1	2	1	1	2	1	1	2	1	1	6	1	1	2	1	1	2	2
	Blue Nile	Blue Nile	1	54	3	2	2	1	2	1	1	2	1	1	2	1	1	6	1	1	2	1	1	2	2
	Blue Nile	Blue Nile	1	54	3	3	2	1	3	1	1	2	1	1	2	1	1	6	1	1	2	1	1	2	2
	Blue Nile	Blue Nile	1	54	3	3	2	1	2	1	1	2	1	1	2	1	1	6	1	1	2	1	1	2	2
	Blue Nile	Blue Nile	1	54	3	3	2	1	2	1	1	2	1	1	2	1	1	6	1	1	2	1	1	2	2
	Blue Nile	Blue Nile	1	54	3	3	2	1	2	1	1	2	1	1	2	1	1	6	1	1	2	1	1	2	2
	Blue Nile	Blue Nile	1	54	3	2	2	1	2	1	1	2	1	1	2	1	1	6	1	1	2	1	1	2	1
	Blue Nile	Blue Nile	1	54	3	2	2	1	2	1	1	2	1	1	2	1	1	6	1	1	2	1	1	2	2
	Blue Nile	Blue Nile	1	54	3	1	2	1	2	1	1	2	1	1	2	1	1	6	1	1	2	1	1	2	2
	Blue Nile	Blue Nile	1	54	3	2	2	1	3	1	1	2	1	1	2	1	1	6	1	1	2	1	1	2	2
	Blue Nile	Blue Nile	1	54	3	2	2	1	2	1	1	2	1	1	2	1	1	6	1	1	2	1	1	2	2
	Blue Nile	Blue Nile	1	56	2	2	2	1	2	1	1	3	1	1	1	1	1	6	1	1	2	1	1	2	2
	Blue Nile	Blue Nile	1	56	2	2	2	1	2	1	1	3	1	1	1	1	1	6	1	1	2	1	1	2	2
	Blue Nile	Blue Nile	1	56	2	2	2	1	2	1	1	3	1	1	1	1	1	6	1	1	2	1	1	2	2
	Blue Nile	Blue Nile	1	56	2	1	2	1	2	1	1	3	1	1	1	1	1	6	1	1	2	1	1	2	2
	Blue Nile	Blue Nile	1	58	1	3	2	1	2	1	1	3	1	1	1	1	1	6	1	1	2	1	1	2	2
	Blue Nile	Blue Nile	1	58	1	3	2	1	2	1	1	3	1	1	1	1	1	6	1	1	2	1	1	2	2
	Blue Nile	Blue Nile	1	58	1	3	2	1	2	1	1	3	1	1	1	1	1	6	1	1	2	1	1	2	1
	Blue Nile	Blue Nile	1	58	1	3	2	1	2	1	1	3	1	1	1	1	1	6	1	1	2	1	1	2	2
	Blue Nile	Blue Nile	1	59	2	2	2	1	2	1	1	2	1	1	1	1	1	6	2	0	2	1	1	2	2
	Blue Nile	Blue Nile	1	59	2	2	2	1	2	1	1	2	1	1	1	1	1	6	2	0	2	1	1	2	2
	Blue Nile	Blue Nile	1	59	2	3	2	1	2	1	1	2	1	1	1	1	1	6	2	0	2	1	1	2	2
	Blue Nile	Blue Nile	1	59	2	3	2	1	2	1	1	2	1	1	1	1	1	6	2	0	2	1	1	2	2
	Blue Nile	Blue Nile	2	59	2	2	2	1	2	1	1	2	1	1	1	1	1	6	2	0	2	1	1	2	1
	Blue Nile	Blue Nile	2	59	3	2	2	1	2	1	1	2	1	1	1	1	1	6	1	1	2	1	1	2	2
	Blue Nile	Blue Nile	2	59	3	2	2	1	2	1	1	2	1	1	1	1	1	6	1	1	2	1	1	2	2
	Blue Nile	Blue Nile	2	59	3	3	2	1	2	1	1	2	1	1	1	1	1	6	1	1	2	1	1	2	2
	Blue Nile	Blue Nile	2	59	3	3	2	1	2	1	1	2	1	1	1	1	1	6	1	1	2	1	1	2	2
	Blue Nile	Blue Nile	2	59	3	2	2	1	2	1	1	2	1	1	1	1	1	6	1	1	2	1	1	2	2
	Blue Nile	Blue Nile	2	59	3	2	2	1	2	1	1	2	1	1	1	1	1	6	1	1	2	1	1	2	2
	Blue Nile	Blue Nile	2	60	3	3	2	1	2	1	1	2	1	1	2	1	1	6	1	1	2	1	1	2	1
	Blue Nile	Blue Nile	1	60	3	3	2	1	2	1	1	2	1	1	2	1	1	6	1	1	2	1	1	2	2
	Blue Nile	Blue Nile	2	60	3	3	2	1	2	1	1	2	1	1	2	1	1	6	2	0	2	1	1	2	2
	Blue Nile	Blue Nile	2	60	3	2	2	1	2	1	1	2	1	1	2	1	1	6	2	0	2	1	1	2	1
	Blue Nile	Blue Nile	2	60	3	2	2	1	2	1	1	2	1	1	2	1	1	6	2	0	2	1	1	2	2
	Blue Nile	Blue Nile	2	60	3	1	2	1	2	1	1	2	1	1	2	1	1	6	2	0	2	1	1	2	2
	Blue Nile	Blue Nile	2	60	3	1	2	1	2	1	1	2	1	1	2	1	1	6	2	0	2	1	1	2	2
	Blue Nile	Blue Nile	2	61	3	3	2	1	2	1	1	2	1	1	2	1	1	6	1	1	2	1	1	2	1
	Blue Nile	Blue Nile	2	61	3	2	2	1	2	1	1	2	1	1	2	1	1	6	1	1	2	1	1	2	2
	Blue Nile	Blue Nile	2	61	3	2	2	1	2	1	1	2	1	1	2	1	1	6	1	1	2	1	1	2	2
	Blue Nile	Blue Nile	2	61	3	2	2	1	2	1	1	2	1	1	2	1	1	6	1	1	2	1	1	2	2
	Blue Nile	Blue Nile	2	61	3	1	2	1	2	1	1	2	1	1	2	1	1	6	1	1	2	1	1	2	2
	Blue Nile	Blue Nile	2	61	3	2	2	1	2	1	1	2	1	1	2	1	1	6	1	1	2	1	1	2	2
	Blue Nile	Blue Nile	2	61	3	1	1	1	2	1	1	2	1	1	2	1	1	6	1	1	2	1	1	2	1
	Blue Nile	Blue Nile	2	61	3	3	2	1	2	1	1	2	1	1	2	1	1	6	1	1	2	1	1	2	2
	Blue Nile	Blue Nile	2	61	3	2	2	1	2	1	1	2	1	1	2	1	1	6	1	1	2	1	1	2	2
	Blue Nile	Blue Nile	2	61	3	2	2	1	2	1	1	2	1	1	2	1	1	6	1	1	2	1	1	2	1
	Blue Nile	Blue Nile	2	61	3	2	2	1	2	1	1	2	1	1	2	1	1	6	1	1	2	1	1	2	2
	Blue Nile	Blue Nile	2	61	3	2	2	1	2	1	1	2	1	1	2	1	1	6	1	1	2	1	1	2	2
	Blue Nile	Blue Nile	2	61	3	1	2	1	2	1	1	2	1	1	2	1	1	6	1	1	2	1	1	2	2
	Blue Nile	Blue Nile	2	61	3	2	2	1	2	1	1	2	1	1	2	1	1	6	1	1	2	1	1	2	2
	Blue Nile	Blue Nile	2	61	3	2	2	1	2	1	1	2	1	1	2	1	1	6	1	1	2	1	1	2	1
	Blue Nile	Blue Nile	2	61	3	2	2	1	2	1	1	2	1	1	2	1	1	6	1	1	2	1	1	2	2
	Blue Nile	Blue Nile	2	61	3	2	2	1	2	1	1	2	1	1	2	1	1	6	1	1	2	1	1	2	2
	Blue Nile	Blue Nile	2	61	3	1	2	1	2	1	1	2	1	1	2	1	1	6	1	1	2	1	1	2	2
	Blue Nile	Blue Nile	2	61	3	3	2	1	2	1	1	2	1	1	2	1	1	6	1	1	2	1	1	2	2
	Blue Nile	Blue Nile	2	61	3	2	1	1	2	1	1	2	1	1	2	1	1	6	1	1	2	1	1	2	2
	Blue Nile	Blue Nile	2	61	3	1	1	1	2	1	1	2	1	1	2	1	1	6	1	1	2	1	1	2	2
	Blue Nile	Blue Nile	2	61	3	2	2	1	2	1	1	2	1	1	2	1	1	6	1	1	2	1	1	2	2
	Blue Nile	Blue Nile	2	61	3	1	1	1	2	1	1	2	1	1	2	1	1	6	1	1	2	1	1	2	2
	Blue Nile	Blue Nile	2	61	3	2	2	1	2	1	1	2	1	1	2	1	1	6	1	1	2	1	1	2	1
	Blue Nile	Blue Nile	2	61	3	2	2	1	2	1	1	2	1	1	2	1	1	6	1	1	2	1	1	2	2
	Blue Nile	Blue Nile	2	61	3	2	2	1	2	1	1	2	1	1	2	1	1	6	1	1	2	1	1	2	2
	Blue Nile	Blue Nile	2	61	3	3	2	1	2	1	1	2	1	1	2	1	1	6	1	1	2	1	1	2	2
	Blue Nile	Blue Nile	2	61	3	1	2	1	2	1	1	2	1	1	2	1	1	6	1	1	2	1	1	2	2
	Blue Nile	Blue Nile	2	61	3	2	2	1	2	1	1	2	1	1	2	1	1	6	1	1	2	1	1	2	2
	Blue Nile	Blue Nile	1	62	3	2	2	1	2	1	1	2	1	1	2	1	1	6	2	0	2	1	1	2	2
	Blue Nile	Blue Nile	1	62	3	2	2	1	2	1	1	2	1	1	2	1	1	6	2	0	2	1	1	2	2
	Blue Nile	Blue Nile	1	62	3	2	2	1	2	1	1	2	1	1	2	1	1	6	2	0	2	1	1	2	2
	Blue Nile	Blue Nile	2	62	2	3	2	1	2	1	1	2	1	1	1	1	1	6	2	0	2	1	1	2	2
	Blue Nile	Blue Nile	2	62	2	3	2	1	1	1	1	2	1	1	1	1	1	6	2	0	2	1	1	2	2
	Blue Nile	Blue Nile	2	62	1	1	1	1	2	1	1	2	1	1	1	1	1	6	2	0	2	1	1	2	2
	Blue Nile	Blue Nile	2	62	1	2	2	1	2	1	1	2	1	1	1	1	1	6	2	0	2	1	1	2	2
	Blue Nile	Blue Nile	2	62	1	2	2	1	2	1	1	2	1	1	1	1	1	6	2	0	2	1	1	2	2
	Blue Nile	Blue Nile	2	62	1	2	2	1	2	1	1	2	1	1	1	1	1	6	2	0	2	1	1	2	2
	Blue Nile	Blue Nile	2	62	1	2	2	1	2	1	1	2	1	1	1	1	1	6	2	0	2	1	1	2	2
	Blue Nile	Blue Nile	2	62	1	3	2	1	2	1	1	2	1	1	1	1	1	6	2	0	2	1	1	2	2
	Blue Nile	Blue Nile	2	62	1	3	2	1	2	1	1	2	1	1	1	1	1	6	2	0	2	1	1	2	2
	Blue Nile	Blue Nile	2	62	1	1	2	1	2	1	1	2	1	1	1	1	1	6	2	0	2	1	1	2	2
	Blue Nile	Blue Nile	2	62	1	3	2	1	2	1	1	2	1	1	1	1	1	6	2	0	2	1	1	2	2
	Blue Nile	Blue Nile	2	62	1	3	2	1	2	1	1	2	1	1	1	1	1	6	2	0	2	1	1	2	2
	Blue Nile	Blue Nile	2	62	2	2	2	1	2	1	1	3	1	1	1	1	1	6	2	0	2	1	1	2	2
	Blue Nile	Blue Nile	2	62	2	3	2	1	2	1	1	3	1	1	1	1	1	6	2	0	2	1	1	2	2
	Blue Nile	Blue Nile	2	62	2	3	2	1	2	1	1	3	1	1	1	1	1	6	2	0	2	1	1	2	1
	Blue Nile	Blue Nile	2	62	2	3	2	1	2	1	1	3	1	1	1	1	1	6	2	0	2	1	1	2	1
	Blue Nile	Blue Nile	2	62	1	3	2	1	2	1	1	2	1	1	1	1	1	6	2	0	2	1	1	2	2
	Blue Nile	Blue Nile	1	63	2	2	2	1	2	1	1	2	1	1	2	1	1	6	2	0	2	1	1	2	2
	Blue Nile	Blue Nile	1	63	2	2	2	1	2	1	1	2	1	1	2	1	1	6	2	0	2	1	1	2	2
	Blue Nile	Blue Nile	1	63	2	2	2	1	2	1	1	2	1	1	2	1	1	6	2	0	2	1	1	2	2
	Blue Nile	Blue Nile	1	63	2	2	2	1	2	1	1	2	1	1	2	1	1	6	2	0	2	1	1	2	2
	Blue Nile	Blue Nile	1	63	2	3	2	1	2	1	1	2	1	1	2	1	1	6	2	0	2	1	1	2	2
	Blue Nile	Blue Nile	1	63	2	3	2	1	2	1	1	2	1	1	2	1	1	6	2	0	2	1	1	2	2
	Blue Nile	Blue Nile	1	65	2	1	2	1	2	1	1	2	1	1	2	1	1	6	2	0	2	1	1	2	2
	Blue Nile	Blue Nile	1	65	2	1	2	1	2	1	1	2	1	1	2	1	1	6	2	0	2	1	1	2	2
	Blue Nile	Blue Nile	1	65	2	1	2	1	2	1	1	2	1	1	2	1	1	6	2	0	2	1	1	2	2
	Blue Nile	Blue Nile	1	65	2	2	2	1	2	1	1	2	1	1	2	1	1	6	2	0	2	1	1	2	2
	Blue Nile	Blue Nile	1	66	1	2	2	1	2	1	1	2	1	1	2	1	1	6	1	1	2	1	1	2	2
	Blue Nile	Blue Nile	1	66	1	2	2	1	2	1	1	2	1	1	2	1	1	6	1	1	2	1	1	2	2
	Blue Nile	Blue Nile	1	67	1	3	2	1	2	1	1	2	1	1	1	1	1	6	2	0	2	1	1	2	2
	Blue Nile	Blue Nile	1	68	3	2	2	1	2	1	1	2	1	1	2	1	1	6	1	1	2	1	1	2	2
	Blue Nile	Blue Nile	1	68	3	2	2	1	2	1	1	2	1	1	2	1	1	6	1	1	2	1	1	2	2
	Blue Nile	Blue Nile	1	68	3	2	2	1	2	1	1	2	1	1	2	1	1	6	1	1	2	1	1	2	2
	Blue Nile	Blue Nile	1	68	3	2	2	1	2	1	1	2	1	1	2	1	1	6	1	1	2	1	1	2	2
	Blue Nile	Blue Nile	1	69	3	2	2	1	2	1	1	2	1	1	2	1	1	6	2	0	2	1	1	2	2
	Blue Nile	Blue Nile	1	70	3	3	1	1	2	1	1	2	1	1	2	1	1	6	2	0	2	1	1	2	2
	Blue Nile	Blue Nile	1	71	2	3	2	1	2	1	1	2	1	1	2	1	1	6	1	2	2	1	1	2	2
	Blue Nile	Blue Nile	1	71	2	2	2	1	2	1	1	2	1	1	2	1	1	6	1	2	2	1	1	2	2
	Blue Nile	Blue Nile	1	71	2	3	2	1	2	1	1	2	1	1	2	1	1	6	1	2	2	1	1	2	2
	Blue Nile	Blue Nile	1	72	3	2	2	1	2	1	1	2	1	1	2	1	1	6	2	0	2	1	1	2	2
	Blue Nile	Blue Nile	1	72	3	1	2	1	2	1	1	2	1	1	2	1	1	6	2	0	2	1	1	2	2
	Blue Nile	Blue Nile	1	72	3	2	2	1	2	1	1	2	1	1	2	1	1	6	2	0	2	1	1	2	2
	Blue Nile	Blue Nile	1	74	3	3	2	1	2	1	1	2	1	1	1	1	1	6	1	1	2	1	1	2	2
	Blue Nile	Blue Nile	1	74	3	2	1	1	2	1	1	2	1	1	1	1	1	6	1	1	2	1	1	2	2
	Blue Nile	Blue Nile	1	74	3	2	2	1	2	1	1	2	1	1	1	1	1	6	1	1	2	1	1	2	2
	Blue Nile	Blue Nile	1	74	3	2	2	1	2	1	1	2	1	1	1	1	1	6	1	1	2	1	1	2	2
	Blue Nile	Blue Nile	1	74	3	2	2	1	2	1	1	2	1	1	1	1	1	6	1	1	2	1	1	2	2
	Blue Nile	Blue Nile	1	74	3	2	2	1	2	1	1	2	1	1	1	1	1	6	1	1	2	1	1	2	2
	Blue Nile	Blue Nile	1	74	3	2	2	1	2	1	1	2	1	1	1	1	1	6	1	1	2	1	1	2	1
	Blue Nile	Blue Nile	1	74	3	2	2	1	2	1	1	2	1	1	1	1	1	6	1	1	2	1	1	2	2
	Blue Nile	Blue Nile	1	74	3	3	2	1	2	1	1	2	1	1	1	1	1	6	1	1	2	1	1	2	2
	Blue Nile	Blue Nile	2	74	3	1	2	1	2	1	1	2	1	1	1	1	1	6	1	1	2	1	1	2	1
	Blue Nile	Blue Nile	1	74	3	3	2	1	2	1	1	2	1	1	1	1	1	6	1	1	2	1	1	2	2
	Blue Nile	Blue Nile	2	74	3	2	2	1	2	1	1	2	1	1	1	1	1	6	1	1	2	1	1	2	1
	Blue Nile	Blue Nile	1	74	3	2	2	1	2	1	1	2	1	1	1	1	1	6	1	1	2	1	1	2	2
	Blue Nile	Blue Nile	1	74	3	2	2	1	2	1	1	2	1	1	1	1	1	6	1	1	2	1	1	2	2
	Blue Nile	Blue Nile	1	75	3	2	2	1	2	1	1	2	1	1	2	1	1	6	1	1	2	1	1	2	2
	Blue Nile	Blue Nile	1	75	3	3	2	1	2	1	1	2	1	1	2	1	1	6	1	1	2	1	1	2	2
	Blue Nile	Blue Nile	1	75	3	3	2	1	2	1	1	2	1	1	2	1	1	6	1	1	2	1	1	2	2
	Blue Nile	Blue Nile	1	75	3	3	2	1	2	1	1	2	1	1	2	1	1	6	1	1	2	1	1	2	2
	Blue Nile	Blue Nile	1	75	3	3	2	1	2	1	1	2	1	1	2	1	1	6	1	1	2	1	1	2	2
	Blue Nile	Blue Nile	1	75	3	2	2	1	2	1	1	2	1	1	2	1	1	6	1	1	2	1	1	2	2
	Blue Nile	Blue Nile	1	84	3	2	2	1	2	1	1	2	1	1	1	1	1	6	1	1	2	1	1	2	2
	Centeral Cluster	Gazira	2	1	1	2	2	2	2	2	1	1	1	1	2	1	1	6	2	0	2	1	1	2	1
	Centeral Cluster	Gazira	2	1	1	1	2	2	2	2	1	1	1	1	2	1	1	6	2	0	2	1	1	2	2
	Centeral Cluster	Gazira	2	1	1	3	2	2	2	2	1	1	1	1	1	1	1	6	2	0	2	1	1	2	2
	Centeral Cluster	Gazira	2	4	1	1	2	2	2	2	1	2	1	1	2	1	1	6	2	0	2	1	1	2	2
	Centeral Cluster	Gazira	2	4	1	2	2	1	2	2	1	2	1	1	2	1	1	6	2	0	2	1	1	2	1
	Centeral Cluster	Gazira	2	4	1	2	2	2	2	2	1	2	1	1	2	1	1	6	2	0	2	1	1	2	2
	Centeral Cluster	Gazira	2	8	1	1	2	2	2	2	1	1	1	1	2	1	1	6	1	1	2	1	1	2	2
	Centeral Cluster	Gazira	2	8	1	2	2	2	2	2	1	1	1	1	2	1	1	6	1	1	2	1	1	2	2
	Centeral Cluster	Gazira	1	10	1	2	2	1	2	2	1	3	1	1	2	1	1	6	2	0	2	1	1	2	2
	Centeral Cluster	Gazira	1	10	1	2	2	1	2	2	1	3	1	1	2	1	1	6	2	0	2	1	1	2	2
	Centeral Cluster	Gazira	1	10	1	2	2	1	2	2	1	3	1	1	2	1	1	6	2	0	2	1	1	2	2
	Centeral Cluster	Gazira	1	10	1	2	2	1	2	2	1	3	1	1	2	1	1	6	2	0	2	1	1	2	2
	Centeral Cluster	Gazira	1	10	1	2	2	1	2	2	1	3	1	1	2	1	1	6	2	0	2	1	1	2	2
	Centeral Cluster	Gazira	1	10	1	2	2	1	2	2	1	3	1	1	2	1	1	6	2	0	2	1	1	2	2
	Centeral Cluster	Gazira	1	10	1	2	2	1	2	2	1	3	1	1	2	1	1	6	2	0	2	1	1	2	2
	Centeral Cluster	Gazira	1	10	1	2	2	1	2	2	1	3	1	1	2	1	1	6	2	0	2	1	1	2	2
	Centeral Cluster	Gazira	1	10	1	2	2	1	2	2	1	3	1	1	2	1	1	6	2	0	2	1	1	2	2
	Centeral Cluster	Gazira	1	10	1	2	2	1	2	2	1	3	1	1	2	1	1	6	2	0	2	1	1	2	2
	Centeral Cluster	Gazira	1	10	1	2	2	1	2	2	1	3	1	1	2	1	1	6	2	0	2	1	1	2	2
	Centeral Cluster	Gazira	1	10	1	2	2	1	2	2	1	3	1	1	2	1	1	6	2	0	2	1	1	2	2
	Centeral Cluster	Gazira	1	10	1	2	2	1	2	2	1	3	1	1	2	1	1	6	2	0	2	1	1	2	2
	Centeral Cluster	Gazira	1	10	1	2	1	1	2	2	1	3	1	1	2	1	1	6	2	0	2	1	1	2	2
	Centeral Cluster	Gazira	1	10	1	2	1	1	2	2	1	3	1	1	2	1	1	6	2	0	2	1	1	2	2
	Centeral Cluster	Gazira	1	10	1	2	1	1	2	2	1	3	1	1	2	1	1	6	2	0	2	1	1	2	2
	Centeral Cluster	Gazira	1	10	1	2	2	1	2	2	1	3	1	1	2	1	1	6	2	0	2	1	1	2	2
	Centeral Cluster	Gazira	1	10	1	2	2	1	2	2	1	3	1	1	2	1	1	6	2	0	2	1	1	2	2
	Centeral Cluster	Gazira	1	10	1	2	2	1	2	2	1	3	1	1	2	1	1	6	2	0	2	1	1	2	2
	Centeral Cluster	Gazira	1	10	1	2	2	1	2	2	1	3	1	1	2	1	1	6	2	0	2	1	1	2	2
	Centeral Cluster	Gazira	1	13	1	2	2	1	2	2	1	3	1	1	2	1	1	6	2	0	2	1	1	2	2
	Centeral Cluster	Gazira	1	13	1	2	2	1	2	2	1	3	1	1	2	1	1	6	2	0	2	1	1	2	2
	Centeral Cluster	Gazira	1	13	1	3	2	1	2	2	1	3	1	1	2	1	1	6	2	0	2	1	1	2	2
	Centeral Cluster	Gazira	1	13	1	1	2	1	2	2	1	3	1	1	2	1	1	6	2	0	2	1	1	2	2
	Centeral Cluster	Gazira	1	13	1	1	2	1	2	2	1	3	1	1	2	1	1	6	2	0	2	1	1	2	2
	Centeral Cluster	Gazira	1	13	1	2	2	1	2	2	1	3	1	1	2	1	1	6	2	0	2	1	1	2	2
	Centeral Cluster	Gazira	1	13	1	2	2	1	2	2	1	3	1	1	2	1	1	6	2	0	2	1	1	2	2
	Centeral Cluster	Gazira	2	13	1	2	2	1	2	2	1	3	1	1	2	1	1	6	2	0	2	1	1	2	2
	Centeral Cluster	Gazira	2	13	1	2	2	1	2	2	1	3	1	1	2	1	1	6	2	0	2	1	1	2	1
	Centeral Cluster	Gazira	2	13	1	2	2	1	2	2	1	3	1	1	2	1	1	6	2	0	2	1	1	2	2
	Centeral Cluster	Gazira	1	14	1	2	2	1	2	2	1	3	1	1	1	1	1	6	2	0	2	1	1	2	1
	Centeral Cluster	Gazira	1	14	1	2	2	1	2	2	1	3	1	1	1	1	1	6	2	0	2	1	1	2	2
	Centeral Cluster	Gazira	1	14	1	2	2	1	2	2	1	3	1	1	1	1	1	6	2	0	2	1	1	2	2
	Centeral Cluster	Gazira	1	14	1	1	2	1	2	2	1	3	1	1	1	1	1	6	2	0	2	1	1	2	2
	Centeral Cluster	Gazira	1	14	1	2	1	1	2	2	1	3	1	1	1	1	1	6	2	0	2	1	1	2	2
	Centeral Cluster	Gazira	1	14	1	2	1	1	2	2	1	3	1	1	1	1	1	6	2	0	2	1	1	2	2
	Centeral Cluster	Gazira	1	14	1	2	2	1	2	2	1	3	1	1	1	1	1	6	2	0	2	1	1	2	2
	Centeral Cluster	Gazira	1	14	1	2	1	1	2	2	1	3	1	1	1	1	1	6	2	0	2	1	1	2	2
	Centeral Cluster	Gazira	2	14	1	2	2	1	2	2	1	3	1	1	1	1	1	6	2	0	2	1	1	2	2
	Centeral Cluster	Gazira	2	14	1	1	2	1	2	2	1	3	1	1	1	1	1	6	2	0	2	1	1	2	2
	Centeral Cluster	Gazira	2	14	1	1	2	1	2	2	1	3	1	1	1	1	1	6	2	0	2	1	1	2	2
	Centeral Cluster	Gazira	2	14	1	2	2	1	2	2	1	3	1	1	1	1	1	6	2	0	2	1	1	2	2
	Centeral Cluster	Gazira	2	14	1	2	2	1	2	2	1	3	1	1	1	1	1	6	2	0	2	1	1	2	2
	Centeral Cluster	Gazira	2	14	1	1	2	1	2	2	1	3	1	1	1	1	1	6	2	0	2	1	1	2	2
	Centeral Cluster	Gazira	2	14	1	2	2	1	2	2	1	3	1	1	1	1	1	6	2	0	2	1	1	2	2
	Centeral Cluster	Gazira	2	14	1	2	2	1	2	2	1	3	1	1	1	1	1	6	2	0	2	1	1	2	2
	Centeral Cluster	Gazira	2	14	1	2	2	1	2	2	1	3	1	1	1	1	1	6	2	0	2	1	1	2	2
	Centeral Cluster	Gazira	2	14	1	2	2	1	2	2	1	3	1	1	1	1	1	6	2	0	2	1	1	2	2
	Centeral Cluster	Gazira	2	14	1	2	2	1	2	2	1	3	1	1	1	1	1	6	2	0	2	1	1	2	2
	Centeral Cluster	Gazira	2	14	1	2	2	1	2	2	1	3	1	1	1	1	1	6	2	0	2	1	1	2	2
	Centeral Cluster	Gazira	2	14	1	2	2	1	2	2	1	3	1	1	1	1	1	6	2	0	2	1	1	2	2
	Centeral Cluster	Gazira	2	14	1	2	2	1	2	2	1	3	1	1	1	1	1	6	2	0	2	1	1	2	2
	Centeral Cluster	Gazira	2	14	1	3	2	1	2	2	1	3	1	1	1	1	1	6	2	0	2	1	1	2	2
	Centeral Cluster	Gazira	2	15	1	1	2	1	2	2	1	3	1	1	2	1	1	6	1	1	2	1	1	2	2
	Centeral Cluster	Gazira	2	15	1	2	2	1	2	2	1	3	1	1	2	1	1	6	1	1	2	1	1	2	2
	Centeral Cluster	Gazira	2	15	1	1	2	1	2	2	1	3	1	1	2	1	1	6	1	1	2	1	1	2	2
	Centeral Cluster	Gazira	2	15	1	2	2	1	1	2	1	3	1	1	2	1	1	6	1	1	2	1	1	2	2
	Centeral Cluster	Gazira	2	15	1	1	1	1	2	2	1	3	1	1	2	1	1	6	1	1	2	1	1	2	2
	Centeral Cluster	Gazira	2	15	1	2	2	1	2	2	1	3	1	1	2	1	1	6	1	1	2	1	1	2	2
	Centeral Cluster	Gazira	2	15	1	2	2	1	2	2	1	3	1	1	2	1	1	6	1	1	2	1	1	2	2
	Centeral Cluster	Gazira	2	15	1	1	2	1	2	2	1	3	1	1	2	1	1	6	1	1	2	1	1	2	2
	Centeral Cluster	Gazira	2	16	1	2	2	1	2	2	1	3	1	1	2	1	1	6	2	0	2	1	1	2	1
	Centeral Cluster	Gazira	2	16	1	2	2	1	2	2	1	3	1	1	2	1	1	6	2	0	2	1	1	2	2
	Centeral Cluster	Gazira	2	16	1	2	2	1	2	2	1	3	1	1	2	1	1	6	2	0	2	1	1	2	2
	Centeral Cluster	Gazira	2	16	1	2	1	1	2	2	1	3	1	1	2	1	1	6	2	0	2	1	1	2	2
	Centeral Cluster	Gazira	2	16	1	2	2	1	2	2	1	3	1	1	2	1	1	6	2	0	2	1	1	2	2
	Centeral Cluster	Gazira	2	16	1	2	2	1	2	2	1	3	1	1	2	1	1	6	2	0	2	1	1	2	2
	Centeral Cluster	Gazira	1	17	1	3	2	1	2	2	1	3	1	1	2	1	1	6	1	1	2	1	1	2	2
	Centeral Cluster	Gazira	1	17	1	2	2	1	2	2	1	3	1	1	2	1	1	6	1	1	2	1	1	2	2
	Centeral Cluster	Gazira	1	17	1	2	2	1	2	2	1	3	1	1	2	1	1	6	1	1	2	1	1	2	2
	Centeral Cluster	Gazira	1	17	1	1	2	1	2	2	1	3	1	1	2	1	1	6	1	1	2	1	1	2	2
	Centeral Cluster	Gazira	1	17	1	2	2	1	2	2	1	3	1	1	2	1	1	6	1	1	2	1	1	2	2
	Centeral Cluster	Gazira	1	17	1	1	2	1	2	2	1	3	1	1	2	1	1	6	1	1	2	1	1	2	2
	Centeral Cluster	Gazira	2	17	1	3	2	1	2	2	1	3	1	1	2	1	1	6	1	1	2	1	1	2	1
	Centeral Cluster	Gazira	2	17	1	2	2	1	2	2	1	3	1	1	2	1	1	6	1	1	2	1	1	2	2
	Centeral Cluster	Gazira	1	18	1	3	2	1	2	2	1	3	1	1	2	1	1	6	2	0	2	1	1	2	2
	Centeral Cluster	Gazira	1	18	1	2	2	1	2	2	1	3	1	1	2	1	1	6	2	0	2	1	1	2	2
	Centeral Cluster	Gazira	1	18	1	2	2	1	2	2	1	3	1	1	2	1	1	6	2	0	2	1	1	2	2
	Centeral Cluster	Gazira	1	18	1	2	2	1	2	2	1	3	1	1	2	1	1	6	2	0	2	1	1	2	2
	Centeral Cluster	Gazira	1	18	1	2	2	1	2	2	1	3	1	1	2	1	1	6	2	0	2	1	1	2	1
	Centeral Cluster	Gazira	2	18	1	2	2	1	2	2	1	3	1	1	2	1	1	6	2	0	2	1	1	2	2
	Centeral Cluster	Gazira	2	18	1	1	2	1	2	2	1	3	1	1	2	1	1	6	2	0	2	1	1	2	2
	Centeral Cluster	Gazira	2	18	1	3	2	1	2	2	1	3	1	1	2	1	1	6	2	0	2	1	1	2	2
	Centeral Cluster	Gazira	2	18	1	1	2	1	2	2	1	3	1	1	2	1	1	6	2	0	2	1	1	2	2
	Centeral Cluster	Gazira	2	18	1	1	2	1	2	2	1	3	1	1	2	1	1	6	2	0	2	1	1	2	2
	Centeral Cluster	Khartoum	2	1	3	2	2	2	2	3	1	3	1	2	0	2	2	0	1	1	1	1	1	2	2
	Centeral Cluster	Khartoum	2	1	3	2	2	2	2	3	1	3	1	2	0	2	2	0	1	1	1	1	1	1	1
	Centeral Cluster	Khartoum	2	2	1	2	2	2	2	3	1	2	1	2	0	2	2	0	2	0	2	1	1	2	1
	Centeral Cluster	Khartoum	2	3	3	3	2	2	2	3	1	2	1	2	0	2	2	0	2	0	1	1	1	2	2
	Centeral Cluster	Khartoum	2	3	3	3	2	2	2	3	1	2	1	2	0	2	2	0	2	0	1	1	1	2	2
	Centeral Cluster	Khartoum	2	3	1	2	2	1	2	3	1	2	1	2	0	2	2	0	2	0	1	1	1	2	2
	Centeral Cluster	Khartoum	2	4	1	2	2	2	2	3	1	2	1	1	2	2	2	0	2	0	2	1	1	2	2
	Centeral Cluster	Khartoum	2	5	1	2	2	2	2	3	1	2	1	2	0	2	2	0	1	1	2	1	1	2	2
	Centeral Cluster	Khartoum	1	8	3	3	2	1	2	3	1	2	1	1	2	2	2	0	2	0	2	1	1	2	1
	Centeral Cluster	Khartoum	1	8	3	2	2	1	2	3	1	2	1	1	2	2	2	0	2	0	2	1	1	2	1
	Centeral Cluster	Khartoum	2	10	1	2	2	1	2	3	1	2	1	2	0	2	2	0	2	0	2	1	1	2	2
	Centeral Cluster	Khartoum	2	10	1	2	2	1	2	3	1	2	1	2	0	2	2	0	2	0	2	1	1	2	2
	Centeral Cluster	Khartoum	1	14	1	2	2	1	3	3	1	2	1	2	0	2	2	0	2	0	2	1	1	2	2
	Centeral Cluster	Khartoum	1	15	2	2	2	1	2	3	1	2	1	2	0	2	2	0	1	2	2	1	1	2	1
	Centeral Cluster	Khartoum	1	15	2	2	2	1	2	3	1	2	1	2	0	2	2	0	1	2	2	1	1	2	2
	Centeral Cluster	Khartoum	2	15	2	2	2	2	2	3	1	2	1	2	0	2	2	0	2	0	2	1	1	2	2
	Centeral Cluster	Khartoum	2	15	2	2	2	2	2	3	1	2	1	2	0	2	2	0	2	0	2	1	1	2	2
	Centeral Cluster	Khartoum	1	18	3	1	2	2	2	3	1	2	1	1	1	2	1	3	2	0	2	1	1	2	2
	Centeral Cluster	Khartoum	1	18	3	2	2	2	2	3	1	2	1	1	1	2	1	3	2	0	2	1	1	2	2
	Centeral Cluster	Khartoum	1	18	3	2	2	2	2	3	1	2	1	1	1	2	1	3	2	0	2	1	1	2	2
	Centeral Cluster	Khartoum	2	18	3	2	2	2	3	3	1	2	1	1	1	1	2	0	2	0	1	1	1	1	2
	Centeral Cluster	Khartoum	2	18	3	2	2	2	2	3	1	2	1	1	1	1	2	0	2	0	1	1	1	2	2
	Centeral Cluster	Khartoum	2	18	3	2	2	2	3	3	1	2	1	1	1	1	2	0	2	0	1	1	1	2	1
	Centeral Cluster	Khartoum	2	18	1	1	2	2	2	3	1	2	1	1	1	2	1	4	2	0	2	1	1	2	2
	Centeral Cluster	Khartoum	2	18	2	2	2	2	2	3	1	2	1	1	1	2	1	4	2	0	2	1	1	2	1
	Centeral Cluster	Khartoum	1	19	1	2	2	1	2	3	1	2	1	1	1	2	1	3	2	0	2	1	1	2	1
	Centeral Cluster	Khartoum	1	20	1	2	2	2	2	3	1	2	1	1	2	2	1	3	2	0	1	1	1	2	2
	Centeral Cluster	Khartoum	2	20	1	2	2	2	2	3	1	2	1	1	1	2	1	4	2	0	1	1	1	2	1
	Centeral Cluster	Khartoum	1	21	1	2	2	1	3	3	1	2	1	1	1	2	2	0	1	2	2	1	1	2	2
	Centeral Cluster	Khartoum	2	21	1	2	2	1	2	3	1	2	1	1	1	2	1	4	2	0	2	1	1	2	2
	Centeral Cluster	Khartoum	1	22	1	2	2	1	2	3	1	2	1	2	0	2	2	0	2	0	2	1	1	2	2
	Centeral Cluster	Khartoum	1	23	1	2	2	1	2	3	1	2	1	2	0	2	2	0	2	0	1	1	1	2	2
	Centeral Cluster	Khartoum	1	24	1	2	2	1	2	3	1	2	1	2	0	2	2	0	2	0	1	1	1	2	2
	Centeral Cluster	Khartoum	1	25	1	2	2	1	3	3	1	2	1	2	0	2	2	0	2	0	2	1	1	2	2
	Centeral Cluster	Khartoum	1	26	1	2	2	2	3	3	1	1	1	2	0	2	2	0	2	0	2	1	1	2	2
	Centeral Cluster	Khartoum	1	27	3	2	2	2	2	3	1	2	1	2	0	1	1	6	2	0	2	1	1	2	1
	Centeral Cluster	Khartoum	1	27	3	2	2	2	2	3	1	2	1	2	0	1	1	6	2	0	2	1	1	2	2
	Centeral Cluster	Khartoum	1	27	3	2	2	2	2	3	1	2	1	2	0	1	1	6	2	0	2	1	1	2	1
	Centeral Cluster	Khartoum	2	31	1	2	2	2	2	3	1	2	1	2	0	2	2	0	2	0	2	1	1	2	1
	Centeral Cluster	Khartoum	2	31	1	2	2	2	2	3	1	2	1	2	0	2	2	0	2	0	2	1	1	2	2
	Centeral Cluster	Khartoum	2	31	1	1	2	2	2	3	1	2	1	2	0	2	2	0	2	0	2	1	1	2	2
	Centeral Cluster	Khartoum	1	32	1	2	2	1	2	3	1	2	1	2	0	2	2	0	1	1	2	1	1	2	2
	Centeral Cluster	Khartoum	2	32	1	2	2	2	2	3	1	2	1	2	0	2	2	0	1	1	2	1	1	2	1
	Centeral Cluster	Khartoum	1	33	2	2	2	1	2	3	1	3	1	2	0	2	2	0	2	0	2	1	1	2	2
	Centeral Cluster	Khartoum	1	33	2	2	2	2	3	3	1	3	1	2	0	2	2	0	2	0	2	1	1	2	1
	Centeral Cluster	Khartoum	2	33	2	2	2	2	2	3	1	3	1	2	0	2	2	0	2	0	2	1	1	2	2
	Centeral Cluster	Khartoum	2	33	2	2	1	2	2	3	1	3	1	2	0	2	2	0	2	0	2	1	1	2	1
	Centeral Cluster	Khartoum	2	33	2	1	1	2	2	3	1	3	1	2	0	2	2	0	2	0	2	1	1	2	1
	Centeral Cluster	Khartoum	2	34	2	2	2	2	2	3	1	3	1	2	0	2	2	0	2	0	1	1	1	2	2
	Centeral Cluster	Khartoum	2	34	2	2	2	2	2	3	1	3	1	2	0	2	2	0	2	0	1	1	1	2	1
	Centeral Cluster	Khartoum	2	34	2	2	2	1	2	3	1	3	1	2	0	2	2	0	2	0	1	1	1	2	2
	Centeral Cluster	Khartoum	2	34	2	2	2	2	2	3	1	3	1	2	0	2	2	0	2	0	1	1	1	2	1
	Centeral Cluster	Khartoum	2	34	2	2	2	2	2	3	1	3	1	2	0	2	2	0	2	0	1	1	1	2	2
	Centeral Cluster	Khartoum	1	35	2	1	2	1	2	3	1	2	1	2	0	2	2	0	2	0	2	1	1	2	2
	Centeral Cluster	Khartoum	1	35	2	2	2	2	2	3	1	2	1	2	0	2	2	0	2	0	2	1	1	2	2
	Centeral Cluster	Khartoum	2	35	2	2	2	2	2	3	1	2	1	2	0	2	2	0	2	0	2	1	1	2	1
	Centeral Cluster	Khartoum	2	35	2	1	2	2	2	3	1	2	1	2	0	2	2	0	2	0	2	1	1	2	2
	Centeral Cluster	Khartoum	2	35	2	1	2	1	2	3	1	2	1	2	0	2	2	0	2	0	2	1	1	2	2
	Centeral Cluster	Khartoum	1	36	2	2	1	1	2	3	1	1	1	2	0	2	2	0	2	0	2	1	1	2	2
	Centeral Cluster	Khartoum	1	36	2	2	1	1	3	3	1	1	1	2	0	2	2	0	2	0	2	1	1	2	2
	Centeral Cluster	Khartoum	1	36	2	2	1	1	2	3	1	1	1	2	0	2	2	0	2	0	2	1	1	2	2
	Centeral Cluster	Khartoum	2	37	2	1	1	1	2	3	1	2	1	2	0	2	2	0	2	0	2	1	1	2	1
	Centeral Cluster	Khartoum	2	37	2	2	2	1	2	3	1	2	1	2	0	2	2	0	2	0	2	1	1	2	2
	Centeral Cluster	Khartoum	2	39	1	1	2	2	2	3	1	2	1	2	0	2	2	0	2	0	2	1	1	2	1
	Centeral Cluster	Khartoum	2	39	1	2	2	2	2	3	1	2	1	2	0	2	2	0	2	0	2	1	1	2	1
	Centeral Cluster	Khartoum	1	40	1	1	2	1	3	3	1	2	1	2	0	2	2	0	2	0	2	1	1	2	2
	Centeral Cluster	Khartoum	1	40	1	2	2	1	2	3	1	2	1	2	0	2	2	0	2	0	2	1	1	2	2
	Centeral Cluster	Khartoum	2	40	1	2	1	2	3	3	1	2	1	2	0	2	2	0	2	0	2	1	1	2	2
	Centeral Cluster	Khartoum	1	41	1	3	2	1	2	3	1	1	1	2	0	2	2	0	1	1	2	1	1	2	1
	Centeral Cluster	Khartoum	1	41	1	1	2	1	2	3	1	1	1	2	0	2	2	0	1	1	2	1	1	2	2
	Centeral Cluster	Khartoum	1	42	1	2	2	1	2	3	1	3	1	2	0	2	2	0	2	0	2	1	1	2	2
	Centeral Cluster	Khartoum	2	45	1	2	2	2	2	3	1	3	1	2	0	2	2	0	2	0	2	1	1	2	1
	Centeral Cluster	Khartoum	2	45	1	2	2	2	2	3	1	3	1	2	0	2	2	0	2	0	2	1	1	2	1
	Centeral Cluster	Khartoum	2	47	1	1	2	1	2	3	1	2	1	2	0	2	2	0	2	0	2	1	1	2	1
	Centeral Cluster	Khartoum	1	52	2	2	2	1	3	3	1	3	1	1	1	2	2	0	2	0	2	1	1	2	1
	Centeral Cluster	Khartoum	1	52	2	1	2	1	2	3	1	2	1	1	1	2	2	0	2	0	2	1	1	2	2
	Centeral Cluster	Khartoum	1	52	2	1	2	1	1	3	1	2	1	1	1	2	2	0	2	0	2	1	1	2	1
	Centeral Cluster	Khartoum	1	52	2	1	2	1	2	3	1	2	1	1	1	2	2	0	2	0	2	1	1	2	2
	Centeral Cluster	Khartoum	1	52	2	2	2	1	2	3	1	2	1	1	1	2	2	0	2	0	2	1	1	2	2
	Centeral Cluster	Khartoum	2	52	2	2	2	2	2	3	1	2	1	1	1	2	2	0	2	0	2	1	1	2	2
	Centeral Cluster	Khartoum	1	53	2	2	2	1	2	3	1	3	1	2	0	1	2	0	2	0	2	1	1	2	2
	Centeral Cluster	Khartoum	1	53	2	2	2	1	2	3	1	3	1	2	0	1	2	0	2	0	2	1	1	2	2
	Centeral Cluster	Khartoum	1	53	2	2	2	1	2	3	1	3	1	2	0	1	2	0	2	0	2	1	1	2	2
	Centeral Cluster	Khartoum	1	53	2	2	2	1	2	3	1	3	1	2	0	1	2	0	2	0	2	1	1	2	2
	Centeral Cluster	Khartoum	1	53	2	2	2	1	2	3	1	3	1	2	0	1	2	0	2	0	2	1	1	2	2
	Centeral Cluster	Khartoum	2	53	2	3	2	1	2	3	1	3	1	2	0	2	2	0	2	0	2	1	1	2	2
	Centeral Cluster	Khartoum	1	54	1	2	2	1	3	3	1	3	1	2	0	1	2	0	2	0	2	1	1	2	2
	Centeral Cluster	Khartoum	2	54	1	2	2	2	2	3	1	2	1	2	0	1	2	0	2	0	2	1	1	2	1
	Centeral Cluster	Khartoum	2	54	1	2	2	2	2	3	1	3	1	2	0	1	2	0	2	0	2	1	1	2	1
	Centeral Cluster	Khartoum	2	54	1	3	2	2	2	3	1	3	1	2	0	1	2	0	2	0	2	1	1	2	1
	Centeral Cluster	Khartoum	2	54	1	2	2	2	3	3	1	3	1	2	0	1	2	0	2	0	2	1	1	2	1
	West Kordofan	West Kordofan	1	1	3	3	2	1	3	1	1	2	1	1	2	2	2	0	2	0	2	1	1	2	2
	West Kordofan	West Kordofan	1	1	3	2	2	1	2	1	1	2	1	1	2	2	2	0	2	0	2	1	1	2	2
	West Kordofan	West Kordofan	1	1	3	3	2	1	3	1	1	2	1	1	2	2	2	0	2	0	2	1	1	2	2
	West Kordofan	West Kordofan	1	1	3	2	2	1	2	1	1	2	1	1	2	2	2	0	2	0	2	1	1	2	2
	West Kordofan	West Kordofan	1	1	3	2	2	1	2	1	1	2	1	1	2	2	2	0	2	0	2	1	1	2	2
	West Kordofan	West Kordofan	1	1	3	2	2	1	3	1	1	2	1	1	2	2	2	0	2	0	2	1	1	2	2
	West Kordofan	West Kordofan	1	1	3	2	2	1	3	1	1	2	1	1	2	2	2	0	2	0	2	1	1	2	2
	West Kordofan	West Kordofan	1	1	3	3	2	1	2	1	1	2	1	1	2	2	2	0	2	0	2	1	1	2	2
	West Kordofan	West Kordofan	1	1	3	2	2	1	3	1	1	2	1	1	2	2	2	0	2	0	2	1	1	2	2
	West Kordofan	West Kordofan	1	1	3	2	2	1	2	1	1	2	1	1	2	2	2	0	2	0	2	1	1	2	2
	West Kordofan	West Kordofan	1	1	3	2	2	1	2	1	1	2	1	1	2	2	2	0	2	0	2	1	1	2	2
	West Kordofan	West Kordofan	1	1	3	2	2	1	2	1	1	2	1	1	2	2	2	0	2	0	2	1	1	2	2
	West Kordofan	West Kordofan	1	1	3	2	2	1	3	1	1	2	1	1	2	2	2	0	2	0	2	1	1	2	2
	West Kordofan	West Kordofan	2	1	3	2	2	1	2	1	1	3	1	1	2	2	2	0	2	0	2	1	1	2	2
	West Kordofan	West Kordofan	2	1	3	2	2	1	2	1	1	3	1	1	2	2	2	0	2	0	2	1	1	2	2
	West Kordofan	West Kordofan	2	1	3	2	2	1	2	1	1	3	1	1	2	2	2	0	2	0	2	1	1	2	2
	West Kordofan	West Kordofan	2	1	3	3	2	1	2	1	1	3	1	1	2	2	2	0	2	0	2	1	1	2	2
	West Kordofan	West Kordofan	2	1	3	3	1	1	2	1	1	3	1	1	2	2	2	0	2	0	2	1	1	2	2
	West Kordofan	West Kordofan	2	1	3	1	2	1	2	1	1	3	1	1	2	2	2	0	2	0	2	1	1	2	1
	West Kordofan	West Kordofan	2	1	3	1	2	1	2	1	1	3	1	1	2	2	2	0	2	0	2	1	1	2	2
	West Kordofan	West Kordofan	1	2	2	2	2	1	2	1	1	1	1	1	2	2	1	5	1	1	2	1	1	2	2
	West Kordofan	West Kordofan	1	2	2	2	2	1	2	1	1	1	1	1	2	2	1	5	1	1	2	1	1	2	2
	West Kordofan	West Kordofan	1	2	2	2	2	1	3	1	1	1	1	1	2	2	1	5	1	1	2	1	1	2	2
	West Kordofan	West Kordofan	1	2	2	2	2	1	2	1	1	1	1	1	2	2	1	5	1	1	2	1	1	1	2
	West Kordofan	West Kordofan	1	2	2	2	2	1	2	1	1	1	1	1	2	2	1	5	1	1	2	1	1	2	2
	West Kordofan	West Kordofan	2	2	2	1	2	1	2	1	1	1	1	1	2	2	1	5	1	1	2	1	1	2	2
	West Kordofan	West Kordofan	2	2	2	1	2	1	2	1	1	1	1	1	2	2	1	5	1	1	2	1	1	2	2
	West Kordofan	West Kordofan	2	2	2	1	2	1	2	1	1	1	1	1	2	2	1	5	1	1	2	1	1	2	2
	West Kordofan	West Kordofan	2	2	2	2	2	1	2	1	1	1	1	1	2	2	1	5	1	1	2	1	1	2	2
	West Kordofan	West Kordofan	2	2	2	1	2	1	2	1	1	1	1	1	2	2	1	5	1	1	2	1	1	2	2
	West Kordofan	West Kordofan	1	3	3	2	2	1	2	1	1	1	1	1	2	2	1	5	1	2	2	1	1	2	2
	West Kordofan	West Kordofan	1	3	3	2	2	1	3	1	1	1	1	1	2	2	1	5	1	2	2	1	1	2	2
	West Kordofan	West Kordofan	1	3	3	1	2	1	3	1	1	1	1	1	2	2	1	5	1	2	2	1	1	2	2
	West Kordofan	West Kordofan	1	3	3	2	2	1	2	1	1	1	1	1	2	2	1	5	1	2	2	1	1	2	2
	West Kordofan	West Kordofan	1	3	3	2	1	1	2	1	1	1	1	1	2	2	1	5	1	2	2	1	1	2	2
	West Kordofan	West Kordofan	1	3	3	2	2	1	2	1	1	1	1	1	2	2	1	5	1	2	2	1	1	2	2
	West Kordofan	West Kordofan	1	3	3	1	2	1	2	1	1	1	1	1	2	2	1	5	1	2	2	1	1	2	2
	West Kordofan	West Kordofan	1	3	3	2	2	1	3	1	1	1	1	1	2	2	1	5	1	2	2	1	1	2	2
	West Kordofan	West Kordofan	1	3	3	2	2	1	2	1	1	1	1	1	2	2	1	5	1	2	2	1	1	2	2
	West Kordofan	West Kordofan	1	3	3	2	2	1	2	1	1	1	1	1	2	2	1	5	1	2	2	1	1	2	2
	West Kordofan	West Kordofan	1	3	3	2	2	1	3	1	1	1	1	1	2	2	1	5	1	2	2	1	1	2	2
	West Kordofan	West Kordofan	1	3	3	2	2	1	2	1	1	1	1	1	2	2	1	5	1	2	2	1	1	2	2
	West Kordofan	West Kordofan	1	3	3	2	2	1	2	1	1	1	1	1	2	2	1	5	1	2	2	1	1	2	2
	West Kordofan	West Kordofan	1	3	3	2	2	1	3	1	1	1	1	1	2	2	1	5	1	2	2	1	1	2	2
	West Kordofan	West Kordofan	1	3	3	1	2	1	2	1	1	1	1	1	2	2	1	5	1	2	2	1	1	2	2
	West Kordofan	West Kordofan	1	3	3	1	2	1	2	1	1	1	1	1	2	2	1	5	1	2	2	1	1	2	2
	West Kordofan	West Kordofan	1	4	3	2	1	1	2	1	1	2	1	1	2	2	1	5	1	2	2	1	1	2	2
	West Kordofan	West Kordofan	1	4	3	2	2	1	2	1	1	2	1	1	2	2	1	5	1	2	2	1	1	2	2
	West Kordofan	West Kordofan	1	4	3	2	2	1	2	1	1	2	1	1	2	2	1	5	1	2	2	1	1	2	2
	West Kordofan	West Kordofan	1	4	3	2	2	1	2	1	1	2	1	1	2	2	1	5	1	2	2	1	1	2	2
	West Kordofan	West Kordofan	1	4	3	3	2	1	2	1	1	2	1	1	2	2	1	5	1	2	2	1	1	2	2
	West Kordofan	West Kordofan	1	4	3	3	1	1	2	1	1	2	1	1	2	2	1	5	1	2	2	1	1	2	2
	West Kordofan	West Kordofan	1	4	3	2	2	1	3	1	1	2	1	1	2	2	1	5	1	2	2	1	1	2	2
	West Kordofan	West Kordofan	1	4	3	2	2	1	2	1	1	2	1	1	2	2	1	5	1	2	2	1	1	2	2
	West Kordofan	West Kordofan	1	4	3	1	2	1	2	1	1	2	1	1	2	2	1	5	1	2	2	1	1	2	2
	West Kordofan	West Kordofan	1	4	3	2	2	1	2	1	1	2	1	1	2	2	1	5	1	2	2	1	1	2	2
	West Kordofan	West Kordofan	1	4	3	1	1	1	2	1	1	2	1	1	2	2	1	5	1	2	2	1	1	2	2
	West Kordofan	West Kordofan	1	4	3	1	2	1	2	1	1	2	1	1	2	2	1	5	1	2	2	1	1	2	2
	West Kordofan	West Kordofan	1	4	3	2	1	1	2	1	1	2	1	1	2	2	1	5	1	2	2	1	1	2	2
	West Kordofan	West Kordofan	1	4	3	1	2	1	2	1	1	2	1	1	2	2	1	5	1	2	2	1	1	2	2
	West Kordofan	West Kordofan	1	4	3	1	1	1	1	1	1	2	1	1	2	2	1	5	1	2	2	1	1	2	2
	West Kordofan	West Kordofan	2	5	1	2	2	2	2	1	1	2	1	2	0	2	2	0	2	0	2	1	1	2	2
	West Kordofan	West Kordofan	2	5	1	2	2	2	2	1	1	2	1	2	0	2	2	0	2	0	2	1	1	2	2
	West Kordofan	West Kordofan	2	5	1	2	2	2	2	1	1	2	1	2	0	2	2	0	2	0	2	1	1	2	2
	West Kordofan	West Kordofan	2	5	1	3	1	2	3	1	1	2	1	2	0	2	2	0	2	0	2	1	1	2	2
	West Kordofan	West Kordofan	2	5	1	1	2	2	2	1	1	2	1	2	0	2	2	0	2	0	2	1	1	2	2
	West Kordofan	West Kordofan	2	5	1	1	2	2	1	1	1	2	1	2	0	2	2	0	2	0	2	1	1	2	2
	West Kordofan	West Kordofan	2	5	1	2	2	2	3	1	1	2	1	2	0	2	2	0	2	0	2	1	1	2	2
	West Kordofan	West Kordofan	2	5	1	2	2	2	3	1	1	2	1	2	0	2	2	0	2	0	2	1	1	2	2
	West Kordofan	West Kordofan	1	6	3	3	2	1	3	1	1	1	1	1	1	2	1	5	1	1	2	1	1	2	2
	West Kordofan	West Kordofan	1	6	3	2	2	1	3	1	1	1	1	1	1	2	1	5	1	1	2	1	1	2	2
	West Kordofan	West Kordofan	1	6	3	2	2	1	2	1	1	1	1	1	1	2	1	5	1	1	2	1	1	2	2
	West Kordofan	West Kordofan	1	6	3	2	2	1	2	1	1	1	1	1	1	2	1	5	1	1	2	1	1	2	2
	West Kordofan	West Kordofan	1	6	3	2	1	1	2	1	1	1	1	1	1	2	1	5	1	1	2	1	1	2	2
	West Kordofan	West Kordofan	1	6	3	3	2	1	2	1	1	1	1	1	1	2	1	5	1	1	2	1	1	2	2
	West Kordofan	West Kordofan	1	6	3	2	2	1	2	1	1	1	1	1	1	2	1	5	1	1	2	1	1	2	2
	West Kordofan	West Kordofan	1	6	3	2	2	1	2	1	1	1	1	1	1	2	1	5	1	1	2	1	1	2	2
	West Kordofan	West Kordofan	1	6	3	2	1	1	3	1	1	1	1	1	1	2	1	5	1	1	2	1	1	2	2
	West Kordofan	West Kordofan	1	6	3	2	1	1	2	1	1	1	1	1	1	2	1	5	1	1	2	1	1	2	2
	West Kordofan	West Kordofan	1	6	3	2	1	1	2	1	1	1	1	1	1	2	1	5	1	1	2	1	1	2	2
	West Kordofan	West Kordofan	1	6	3	2	1	1	2	1	1	1	1	1	1	2	1	5	1	1	2	1	1	2	2
	West Kordofan	West Kordofan	1	6	3	2	1	1	2	1	1	1	1	1	1	2	1	5	1	1	2	1	1	2	2
	West Kordofan	West Kordofan	1	6	3	2	1	1	2	1	1	1	1	1	1	2	1	5	1	1	2	1	1	2	2
	West Kordofan	West Kordofan	1	6	3	2	1	1	2	1	1	1	1	1	1	2	1	5	1	1	2	1	1	2	2
	West Kordofan	West Kordofan	2	6	3	2	2	1	1	1	1	2	1	1	1	2	1	5	1	1	2	1	1	2	2
	West Kordofan	West Kordofan	2	6	3	2	2	1	2	1	1	2	1	1	1	2	1	5	1	1	2	1	1	2	2
	West Kordofan	West Kordofan	2	6	3	2	2	1	2	1	1	2	1	1	1	2	1	5	1	1	2	1	1	2	2
	West Kordofan	West Kordofan	2	6	3	2	2	1	2	1	1	2	1	1	1	2	1	5	1	1	2	1	1	2	2
	West Kordofan	West Kordofan	2	6	3	2	1	1	2	1	1	2	1	1	1	2	1	5	1	1	2	1	1	2	1
	West Kordofan	West Kordofan	2	6	3	2	2	1	2	1	1	2	1	1	1	2	1	5	1	1	2	1	1	2	1
	West Kordofan	West Kordofan	2	6	3	3	2	1	1	1	1	2	1	1	1	2	1	5	1	1	2	1	1	2	2
	West Kordofan	West Kordofan	2	6	3	3	2	1	1	1	1	2	1	1	1	2	1	5	1	1	2	1	1	1	2
	West Kordofan	West Kordofan	2	6	3	3	2	1	2	1	1	2	1	1	1	2	1	5	1	1	2	1	1	2	1
	West Kordofan	West Kordofan	2	6	3	3	2	1	2	1	1	2	1	1	1	2	1	5	1	1	2	1	1	2	2
	West Kordofan	West Kordofan	2	6	3	2	2	1	2	1	1	2	1	1	1	2	1	5	1	1	2	1	1	2	2
	West Kordofan	West Kordofan	2	6	3	2	2	1	2	1	1	2	1	1	1	2	1	5	1	1	2	1	1	2	2
	West Kordofan	West Kordofan	2	6	3	2	2	1	2	1	1	2	1	1	1	2	1	5	1	1	2	1	1	2	2
	West Kordofan	West Kordofan	2	6	3	2	2	2	2	1	1	2	1	1	1	2	1	5	1	1	2	1	1	2	2
	West Kordofan	West Kordofan	2	6	3	2	2	2	2	1	1	2	1	1	1	2	1	5	1	1	2	1	1	2	2
	West Kordofan	West Kordofan	1	7	3	2	2	1	3	1	1	2	1	2	0	2	1	5	1	2	2	1	1	2	2
	West Kordofan	West Kordofan	1	7	3	2	2	1	2	1	1	2	1	2	0	2	1	5	1	2	2	1	1	2	2
	West Kordofan	West Kordofan	1	7	3	2	2	1	2	1	1	2	1	2	0	2	1	5	1	2	2	1	1	2	2
	West Kordofan	West Kordofan	1	7	3	1	2	1	2	1	1	2	1	2	0	2	1	5	1	2	2	1	1	2	2
	West Kordofan	West Kordofan	1	7	3	3	2	1	3	1	1	2	1	2	0	2	1	5	1	2	2	1	1	2	2
	West Kordofan	West Kordofan	1	7	3	1	2	1	2	1	1	2	1	2	0	2	1	5	1	2	2	1	1	2	2
	West Kordofan	West Kordofan	1	7	3	1	2	1	3	1	1	2	1	2	0	2	1	5	1	2	2	1	1	2	2
	West Kordofan	West Kordofan	1	7	3	3	2	1	2	1	1	2	1	2	0	2	1	5	1	2	2	1	1	2	2
	West Kordofan	West Kordofan	1	7	3	3	1	1	3	1	1	2	1	2	0	2	1	5	1	2	2	1	1	2	2
	West Kordofan	West Kordofan	1	7	3	3	2	1	2	1	1	2	1	2	0	2	1	5	1	2	2	1	1	2	2
	West Kordofan	West Kordofan	1	7	3	1	1	1	2	1	1	2	1	2	0	2	1	5	1	2	2	1	1	2	2
	West Kordofan	West Kordofan	1	7	3	2	2	1	2	1	1	2	1	2	0	2	1	5	1	2	2	1	1	2	2
	West Kordofan	West Kordofan	1	7	3	1	2	1	3	1	1	2	1	2	0	2	1	5	1	2	2	1	1	2	2
	West Kordofan	West Kordofan	1	7	3	1	2	1	2	1	1	2	1	2	0	2	1	5	1	2	2	1	1	2	2
	West Kordofan	West Kordofan	1	7	3	1	2	1	2	1	1	2	1	2	0	2	1	5	1	2	2	1	1	2	2
	West Kordofan	West Kordofan	1	7	3	2	2	1	2	1	1	2	1	2	0	2	1	5	1	2	2	1	1	2	2
	West Kordofan	West Kordofan	1	8	2	3	2	1	3	1	1	2	1	1	2	2	1	5	1	1	2	1	1	2	2
	West Kordofan	West Kordofan	1	8	2	3	2	1	2	1	1	2	1	1	2	2	1	5	1	1	2	1	1	2	2
	West Kordofan	West Kordofan	1	8	2	3	1	1	2	1	1	2	1	1	2	2	1	5	1	1	2	1	1	2	2
	West Kordofan	West Kordofan	1	8	2	3	2	1	2	1	1	2	1	1	2	2	1	5	1	1	2	1	1	2	2
	West Kordofan	West Kordofan	1	8	2	3	2	1	2	1	1	2	1	1	2	2	1	5	1	1	2	1	1	2	2
	West Kordofan	West Kordofan	2	8	2	2	2	2	2	1	1	2	1	1	2	2	1	5	1	1	2	1	1	2	2
	West Kordofan	West Kordofan	2	8	2	2	2	2	2	1	1	2	1	1	2	2	1	5	1	1	2	1	1	2	2
	West Kordofan	West Kordofan	2	8	2	2	2	1	2	1	1	2	1	1	2	2	1	5	1	1	2	1	1	2	2
	West Kordofan	West Kordofan	2	8	2	1	2	1	2	1	1	2	1	1	2	2	1	5	1	1	2	1	1	2	2
	West Kordofan	West Kordofan	2	8	2	3	1	2	3	1	1	2	1	1	2	2	1	5	1	1	2	1	1	2	2
	West Kordofan	West Kordofan	2	8	2	1	2	1	2	1	1	2	1	1	2	2	1	5	1	1	2	1	1	2	2
	West Kordofan	West Kordofan	2	8	2	1	2	1	1	1	1	2	1	1	2	2	1	5	1	1	2	1	1	2	2
	West Kordofan	West Kordofan	2	8	2	1	2	1	2	1	1	2	1	1	2	2	1	5	1	1	2	1	1	2	2
	West Kordofan	West Kordofan	2	8	2	2	2	2	2	1	1	2	1	1	2	2	1	5	1	1	2	1	1	2	2
	West Kordofan	West Kordofan	2	8	2	2	2	1	1	1	1	2	1	1	2	2	1	5	1	1	2	1	1	2	2
	West Kordofan	West Kordofan	2	9	1	1	2	1	1	1	1	1	1	2	0	2	2	0	2	0	2	1	1	2	2
	West Kordofan	West Kordofan	2	9	1	2	2	1	2	1	1	1	1	2	0	2	2	0	2	0	2	1	1	2	2
	West Kordofan	West Kordofan	2	9	1	2	2	1	1	1	1	1	1	2	0	2	2	0	2	0	2	1	1	2	2
	West Kordofan	West Kordofan	2	9	1	2	2	1	1	1	1	1	1	2	0	2	2	0	2	0	2	1	1	2	2
	West Kordofan	West Kordofan	2	9	1	1	1	1	2	1	1	1	1	2	0	2	2	0	2	0	2	1	1	2	2
	West Kordofan	West Kordofan	1	10	3	1	2	1	2	1	1	2	1	2	0	2	1	5	1	1	2	1	1	2	2
	West Kordofan	West Kordofan	1	10	3	2	2	1	2	1	1	2	1	2	0	2	1	5	1	1	2	1	1	2	2
	West Kordofan	West Kordofan	1	10	3	2	2	1	2	1	1	2	1	2	0	2	1	5	1	1	2	1	1	2	2
	West Kordofan	West Kordofan	1	10	3	2	2	1	2	1	1	2	1	2	0	2	1	5	1	1	2	1	1	2	2
	West Kordofan	West Kordofan	1	10	3	2	2	1	2	1	1	2	1	2	0	2	1	5	1	1	2	1	1	2	2
	West Kordofan	West Kordofan	1	10	3	2	2	1	2	1	1	2	1	2	0	2	1	5	1	1	2	1	1	2	2
	West Kordofan	West Kordofan	1	10	3	1	2	1	2	1	1	2	1	2	0	2	1	5	1	1	2	1	1	2	2
	West Kordofan	West Kordofan	1	10	3	1	2	1	1	1	1	2	1	2	0	2	1	6	1	1	2	1	1	2	2
	West Kordofan	West Kordofan	1	10	3	2	2	1	2	1	1	2	1	2	0	2	1	6	1	1	2	1	1	2	2
	West Kordofan	West Kordofan	1	10	3	2	2	1	2	1	1	2	1	2	0	2	1	6	1	1	2	1	1	2	2
	West Kordofan	West Kordofan	1	10	3	1	2	1	2	1	1	2	1	2	0	2	1	6	1	1	2	1	1	2	2
	West Kordofan	West Kordofan	1	10	3	1	1	1	2	1	1	2	1	2	0	2	1	6	1	1	2	1	1	2	2
	West Kordofan	West Kordofan	1	10	3	1	2	1	2	1	1	2	1	2	0	2	1	6	1	1	2	1	1	2	2
	West Kordofan	West Kordofan	1	10	3	2	2	1	2	1	1	2	1	2	0	2	1	6	1	1	2	1	1	2	2
	West Kordofan	West Kordofan	1	10	3	2	2	1	2	1	1	2	1	2	0	2	1	6	1	1	2	1	1	2	2
	West Kordofan	West Kordofan	1	11	3	2	2	1	2	1	1	2	1	1	1	2	1	6	1	1	2	1	1	2	2
	West Kordofan	West Kordofan	1	11	3	2	2	1	2	1	1	2	1	1	1	2	1	6	1	1	2	1	1	2	2
	West Kordofan	West Kordofan	1	11	3	2	2	1	2	1	1	2	1	1	1	2	1	6	1	1	2	1	1	2	2
	West Kordofan	West Kordofan	1	11	3	2	2	1	2	1	1	2	1	1	1	2	1	6	1	1	2	1	1	2	2
	West Kordofan	West Kordofan	1	11	3	2	2	1	2	1	1	2	1	1	1	2	1	6	1	1	2	1	1	2	2
	West Kordofan	West Kordofan	2	11	3	2	2	1	2	1	1	2	1	1	1	2	1	6	1	1	2	1	1	2	2
	West Kordofan	West Kordofan	2	11	3	2	2	1	2	1	1	2	1	1	1	2	1	6	1	1	2	1	1	2	2
	West Kordofan	West Kordofan	2	11	3	2	2	1	1	1	1	2	1	1	1	2	1	6	1	1	2	1	1	2	2
	West Kordofan	West Kordofan	2	11	3	2	1	2	2	1	1	2	1	1	1	2	1	6	1	1	2	1	1	2	2
	West Kordofan	West Kordofan	2	11	3	2	2	2	2	1	1	2	1	1	1	2	1	6	1	1	2	1	1	2	2
	West Kordofan	West Kordofan	2	12	1	2	2	1	1	1	1	1	1	2	0	2	1	6	2	0	2	1	1	2	2
	West Kordofan	West Kordofan	2	12	1	3	2	1	1	1	1	1	1	2	0	2	1	6	2	0	2	1	1	2	2
	West Kordofan	West Kordofan	2	12	1	3	2	2	2	1	1	1	1	2	0	2	1	6	2	0	2	1	1	2	2
	West Kordofan	West Kordofan	2	12	1	2	2	2	2	1	1	1	1	2	0	2	1	6	2	0	2	1	1	2	2
	West Kordofan	West Kordofan	2	12	1	2	1	1	2	1	1	1	1	2	0	2	1	6	2	0	2	1	1	2	2
	West Kordofan	West Kordofan	1	13	2	2	2	1	2	1	1	2	1	1	1	2	1	6	2	0	2	1	1	2	2
	West Kordofan	West Kordofan	1	13	2	3	2	1	2	1	1	2	1	1	1	2	1	6	2	0	2	1	1	2	2
	West Kordofan	West Kordofan	1	13	2	3	2	1	2	1	1	2	1	1	1	2	1	6	2	0	2	1	1	2	2
	West Kordofan	West Kordofan	1	13	2	3	2	1	2	1	1	2	1	1	1	2	1	6	2	0	2	1	1	2	2
	West Kordofan	West Kordofan	1	13	2	3	1	1	3	1	1	2	1	1	1	2	1	6	2	0	2	1	1	2	2
	West Kordofan	West Kordofan	2	13	2	3	2	1	2	1	1	2	1	1	1	2	1	6	2	0	2	1	1	2	2
	West Kordofan	West Kordofan	2	13	2	3	2	1	2	1	1	2	1	1	1	2	1	6	2	0	2	1	1	2	2
	West Kordofan	West Kordofan	2	13	2	2	2	1	2	1	1	2	1	1	1	2	1	6	2	0	2	1	1	2	2
	West Kordofan	West Kordofan	2	13	2	2	2	1	2	1	1	2	1	1	1	2	1	6	2	0	2	1	1	2	2
	West Kordofan	West Kordofan	2	13	2	2	2	1	2	1	1	2	1	1	1	2	1	6	2	0	2	1	1	2	2
	West Kordofan	West Kordofan	2	14	2	3	2	1	2	1	1	2	1	1	2	2	1	6	2	0	2	1	1	2	2
	West Kordofan	West Kordofan	2	14	2	1	2	1	2	1	1	2	1	1	2	2	1	6	2	0	2	1	1	2	1
	West Kordofan	West Kordofan	2	14	2	2	2	1	1	1	1	2	1	1	2	2	1	6	2	0	2	1	1	2	2
	West Kordofan	West Kordofan	2	14	2	2	2	1	2	1	1	2	1	1	2	2	1	6	2	0	2	1	1	2	2
	West Kordofan	West Kordofan	2	14	2	1	1	1	2	1	1	2	1	1	2	2	1	6	2	0	2	1	1	2	2
	West Kordofan	West Kordofan	2	14	2	2	2	1	2	1	1	2	1	1	2	2	1	6	2	0	2	1	1	2	2
	West Kordofan	West Kordofan	2	14	2	2	2	1	2	1	1	2	1	1	2	2	1	6	2	0	2	1	1	2	2
	West Kordofan	West Kordofan	2	14	2	2	2	1	2	1	1	2	1	1	2	2	1	6	2	0	2	1	1	2	2
	West Kordofan	West Kordofan	2	14	2	2	2	1	2	1	1	2	1	1	2	2	1	6	2	0	2	1	1	2	2
	West Kordofan	West Kordofan	2	14	2	2	2	1	1	1	1	2	1	1	2	2	1	6	2	0	2	1	1	2	2
	West Kordofan	West Kordofan	2	16	2	1	2	1	2	1	1	2	1	1	2	2	1	6	2	0	2	1	1	2	2
	West Kordofan	West Kordofan	2	16	2	2	2	1	2	1	1	2	1	1	2	2	1	6	2	0	2	1	1	2	2
	West Kordofan	West Kordofan	2	16	2	2	2	1	1	1	1	2	1	1	2	2	1	6	2	0	2	1	1	2	2
	West Kordofan	West Kordofan	2	16	2	2	2	1	2	1	1	2	1	1	2	2	1	6	2	0	2	1	1	2	2
	West Kordofan	West Kordofan	2	16	2	2	2	1	2	1	1	2	1	1	2	2	1	6	2	0	2	1	1	2	2
	West Kordofan	West Kordofan	2	16	2	2	2	1	2	1	1	2	1	1	2	2	1	6	2	0	2	1	1	2	2
	West Kordofan	West Kordofan	2	16	2	2	2	1	2	1	1	2	1	1	2	2	1	6	2	0	2	1	1	2	2
	West Kordofan	West Kordofan	2	16	2	2	2	1	1	1	1	2	1	1	2	2	1	6	2	0	2	1	1	2	2
	West Kordofan	West Kordofan	2	16	2	1	2	1	1	1	1	2	1	1	2	2	1	6	2	0	2	1	1	2	2
	West Kordofan	West Kordofan	2	16	2	2	2	1	3	1	1	2	1	1	2	2	1	6	2	0	2	1	1	2	2
	West Kordofan	West Kordofan	1	17	3	2	1	1	2	1	1	1	1	1	2	2	1	6	1	1	2	1	1	2	2
	West Kordofan	West Kordofan	1	17	3	2	2	1	2	1	1	1	1	1	2	2	1	6	1	1	2	1	1	2	2
	West Kordofan	West Kordofan	1	17	3	2	2	1	3	1	1	1	1	1	2	2	1	6	1	1	2	1	1	2	2
	West Kordofan	West Kordofan	1	17	3	2	2	1	3	1	1	1	1	1	2	2	1	6	1	1	2	1	1	2	2
	West Kordofan	West Kordofan	1	17	3	2	2	1	3	1	1	1	1	1	2	2	1	6	1	1	2	1	1	2	2
	West Kordofan	West Kordofan	1	17	3	2	1	1	2	1	1	1	1	1	2	2	1	6	1	1	2	1	1	2	2
	West Kordofan	West Kordofan	1	17	3	2	1	1	3	1	1	1	1	1	2	2	1	6	1	1	2	1	1	2	2
	West Kordofan	West Kordofan	1	17	3	2	2	1	3	1	1	1	1	1	2	2	1	6	1	1	2	1	1	2	2
	West Kordofan	West Kordofan	1	17	3	2	2	1	3	1	1	1	1	1	2	2	1	6	1	1	2	1	1	2	2
	West Kordofan	West Kordofan	1	17	3	2	2	1	3	1	1	1	1	1	2	2	1	6	1	1	2	1	1	2	2
	West Kordofan	West Kordofan	1	17	3	2	1	1	3	1	1	1	1	1	2	2	1	6	1	1	2	1	1	2	2
	West Kordofan	West Kordofan	1	17	3	2	2	1	2	1	1	1	1	1	2	2	1	6	1	1	2	1	1	2	2
	West Kordofan	West Kordofan	1	17	3	2	2	1	3	1	1	1	1	1	2	2	1	6	1	1	2	1	1	2	2
	West Kordofan	West Kordofan	1	17	3	2	2	1	2	1	1	1	1	1	2	2	1	6	1	1	2	1	1	2	2
	West Kordofan	West Kordofan	1	17	3	2	2	1	3	1	1	1	1	1	2	2	1	6	1	1	2	1	1	2	2
	West Kordofan	West Kordofan	1	17	3	2	2	1	2	1	1	1	1	1	2	2	1	6	1	1	2	1	1	2	2
	West Kordofan	West Kordofan	1	17	3	1	2	1	2	1	1	1	1	1	2	2	1	6	1	1	2	1	1	2	2
	West Kordofan	West Kordofan	1	17	3	1	2	1	2	1	1	1	1	1	2	2	1	6	1	1	2	1	1	2	2
	West Kordofan	West Kordofan	1	17	3	2	2	1	2	1	1	1	1	1	2	2	1	6	1	1	2	1	1	2	2
	West Kordofan	West Kordofan	1	17	3	2	2	1	2	1	1	1	1	1	2	2	1	6	1	1	2	1	1	2	2
	West Kordofan	West Kordofan	1	18	3	2	2	1	2	1	1	1	1	1	2	2	1	6	1	2	2	1	1	2	2
	West Kordofan	West Kordofan	1	18	3	2	2	1	2	1	1	1	1	1	2	2	1	6	1	2	2	1	1	2	2
	West Kordofan	West Kordofan	1	18	3	2	1	1	3	1	1	1	1	1	2	2	1	6	1	2	2	1	1	2	2
	West Kordofan	West Kordofan	1	18	3	2	2	1	2	1	1	1	1	1	2	2	1	6	1	2	2	1	1	2	2
	West Kordofan	West Kordofan	1	18	3	2	2	1	2	1	1	1	1	1	2	2	1	6	1	2	2	1	1	2	2
	West Kordofan	West Kordofan	2	18	3	2	2	1	2	1	1	1	1	1	2	2	1	6	1	2	2	1	1	2	2
	West Kordofan	West Kordofan	2	18	3	2	2	1	2	1	1	1	1	1	2	2	1	6	1	2	2	1	1	2	2
	West Kordofan	West Kordofan	2	18	3	3	2	1	1	1	1	1	1	1	2	2	1	6	1	2	2	1	1	2	2
	West Kordofan	West Kordofan	2	18	3	2	2	1	1	1	1	1	1	1	2	2	1	6	1	2	2	1	1	2	2
	West Kordofan	West Kordofan	2	18	3	2	2	1	2	1	1	1	1	1	2	2	1	6	1	2	2	1	1	2	2
	West Kordofan	West Kordofan	2	18	3	2	2	1	2	1	1	1	1	1	2	2	1	6	1	2	2	1	1	2	2
	West Kordofan	West Kordofan	2	18	3	2	2	1	1	1	1	1	1	1	2	2	1	6	1	2	2	1	1	2	2
	West Kordofan	West Kordofan	2	18	3	2	2	1	2	1	1	1	1	1	2	2	1	6	1	2	2	1	1	2	2
	West Kordofan	West Kordofan	2	18	3	1	1	1	1	1	1	1	1	1	2	2	1	6	1	2	2	1	1	2	2
	West Kordofan	West Kordofan	2	18	3	1	2	1	1	1	1	1	1	1	2	2	1	6	1	2	2	1	1	2	2
	West Kordofan	West Kordofan	2	18	3	2	2	1	2	1	1	1	1	1	2	2	1	6	1	2	2	1	1	2	2
	West Kordofan	West Kordofan	2	19	3	2	2	1	2	1	1	1	1	1	2	2	1	6	2	0	2	1	1	2	2
	West Kordofan	West Kordofan	2	19	3	2	2	1	2	1	1	1	1	1	2	2	1	6	2	0	2	1	1	2	2
	West Kordofan	West Kordofan	2	19	3	2	2	1	2	1	1	1	1	1	2	2	1	6	2	0	2	1	1	2	2
	West Kordofan	West Kordofan	2	19	3	2	2	1	2	1	1	1	1	1	2	2	1	6	2	0	2	1	1	2	2
	West Kordofan	West Kordofan	2	19	3	2	2	1	2	1	1	1	1	1	2	2	1	6	2	0	2	1	1	2	2
	West Kordofan	West Kordofan	2	19	3	2	2	1	1	1	1	1	1	1	2	2	1	6	2	0	2	1	1	2	2
	West Kordofan	West Kordofan	2	19	3	3	2	1	2	1	1	1	1	1	2	2	1	6	2	0	2	1	1	2	2
	West Kordofan	West Kordofan	2	19	3	2	2	1	2	1	1	1	1	1	2	2	1	6	2	0	2	1	1	2	2
	West Kordofan	West Kordofan	2	19	3	3	2	1	2	1	1	1	1	1	2	2	1	6	2	0	2	1	1	2	2
	West Kordofan	West Kordofan	2	19	3	2	2	1	2	1	1	1	1	1	2	2	1	6	2	0	2	1	1	2	2
	West Kordofan	West Kordofan	2	19	3	2	2	1	2	1	1	1	1	1	2	2	1	6	2	0	2	1	1	2	2
	West Kordofan	West Kordofan	2	19	3	2	2	1	1	1	1	1	1	1	2	2	1	6	2	0	2	1	1	2	2
	West Kordofan	West Kordofan	2	19	3	2	2	1	1	1	1	1	1	1	2	2	1	6	2	0	2	1	1	2	2
	West Kordofan	West Kordofan	2	19	3	2	2	1	2	1	1	1	1	1	2	2	1	6	2	0	2	1	1	2	2
	West Kordofan	West Kordofan	2	19	3	1	2	1	2	1	1	1	1	1	2	2	1	6	2	0	2	1	1	2	2
	West Kordofan	West Kordofan	2	19	3	2	2	1	3	1	1	1	1	1	2	2	1	6	2	0	2	1	1	2	2
	West Kordofan	West Kordofan	2	19	3	3	2	1	2	1	1	1	1	1	2	2	1	6	2	0	2	1	1	2	2
	West Kordofan	West Kordofan	2	19	3	3	2	1	2	1	1	1	1	1	2	2	1	6	2	0	2	1	1	2	2
	West Kordofan	West Kordofan	2	19	3	3	2	1	2	1	1	1	1	1	2	2	1	6	2	0	2	1	1	2	2
	West Kordofan	West Kordofan	2	20	2	2	2	1	2	1	1	1	1	2	0	2	2	0	1	1	2	1	1	2	2
	West Kordofan	West Kordofan	2	20	2	2	2	1	2	1	1	1	1	2	0	2	2	0	1	1	2	1	1	2	2
	West Kordofan	West Kordofan	2	20	2	2	2	1	2	1	1	1	1	2	0	2	2	0	1	1	2	1	1	2	2
	West Kordofan	West Kordofan	2	20	2	2	2	1	2	1	1	1	1	2	0	2	2	0	1	1	2	1	1	2	2
	West Kordofan	West Kordofan	2	20	2	2	2	1	2	1	1	1	1	2	0	2	2	0	1	1	2	1	1	2	2
	West Kordofan	West Kordofan	2	21	2	2	2	1	2	1	1	2	1	1	1	2	1	6	2	0	2	1	1	2	2
	West Kordofan	West Kordofan	2	21	2	1	2	1	2	1	1	2	1	1	1	2	1	6	2	0	2	1	1	2	2
	West Kordofan	West Kordofan	2	21	2	2	2	1	1	1	1	2	1	1	1	2	1	6	2	0	2	1	1	2	2
	West Kordofan	West Kordofan	2	21	2	2	2	1	2	1	1	2	1	1	1	2	1	6	2	0	2	1	1	2	2
	West Kordofan	West Kordofan	2	21	2	2	2	1	2	1	1	2	1	1	1	2	1	6	2	0	2	1	1	2	2
	West Kordofan	West Kordofan	2	22	2	2	2	1	2	1	1	1	1	1	2	2	1	5	2	0	2	1	1	2	2
	West Kordofan	West Kordofan	2	22	2	2	2	1	2	1	1	1	1	1	2	2	1	5	2	0	2	1	1	2	2
	West Kordofan	West Kordofan	2	22	2	2	2	1	2	1	1	1	1	1	2	2	1	5	2	0	2	1	1	2	2
	West Kordofan	West Kordofan	2	22	2	2	2	1	2	1	1	1	1	1	2	2	1	5	2	0	2	1	1	2	2
	West Kordofan	West Kordofan	2	22	2	2	2	1	2	1	1	1	1	1	2	2	1	5	2	0	2	1	1	2	2
	West Kordofan	West Kordofan	2	23	2	2	2	1	2	1	1	2	1	1	1	2	1	5	2	0	2	1	1	2	2
	West Kordofan	West Kordofan	2	23	2	1	1	1	2	1	1	2	1	1	1	2	1	5	2	0	2	1	1	2	2
	West Kordofan	West Kordofan	2	23	2	1	1	1	2	1	1	2	1	1	1	2	1	5	2	0	2	1	1	2	2
	West Kordofan	West Kordofan	2	23	2	2	2	1	2	1	1	2	1	1	1	2	1	5	2	0	2	1	1	2	2
	West Kordofan	West Kordofan	2	23	2	2	2	1	2	1	1	2	1	1	1	2	1	5	2	0	2	1	1	2	2
	West Kordofan	West Kordofan	2	23	2	2	2	1	2	1	1	2	1	1	1	2	1	5	2	0	2	1	1	2	2
	Centeral Cluster	whitenile	1	2	3	2	2	1	2	2	1	2	1	1	2	1	1	6	1	1	2	1	1	2	2
	Centeral Cluster	whitenile	2	2	3	1	2	1	3	2	1	2	1	1	2	1	1	6	1	1	2	1	1	2	1
	Centeral Cluster	whitenile	1	2	3	2	2	1	3	2	1	2	1	1	2	1	1	6	1	1	2	1	1	2	2
	Centeral Cluster	whitenile	1	2	3	2	2	1	3	2	1	2	1	1	2	1	1	6	1	1	2	1	1	2	2
	Centeral Cluster	whitenile	1	2	3	2	2	1	3	2	1	2	1	1	2	1	1	6	1	1	2	1	1	2	2
	Centeral Cluster	whitenile	2	2	3	2	2	1	3	2	1	2	1	1	2	1	1	6	1	1	2	1	1	2	1
	Centeral Cluster	whitenile	1	2	3	2	2	1	3	2	1	2	1	1	2	1	1	6	1	1	2	1	1	2	2
	Centeral Cluster	whitenile	1	2	3	2	2	1	3	2	1	2	1	1	2	1	1	6	1	1	2	1	1	2	2
	Centeral Cluster	whitenile	1	2	3	2	2	1	3	2	1	2	1	1	2	1	1	6	1	1	2	1	1	2	2
	Centeral Cluster	whitenile	1	2	3	2	2	1	3	2	1	2	1	1	2	1	1	6	1	1	2	1	1	2	1
	Centeral Cluster	whitenile	2	2	3	1	2	1	3	2	1	2	1	1	2	1	1	6	1	1	2	1	1	2	2
	Centeral Cluster	whitenile	2	2	3	1	2	1	3	2	1	2	1	1	2	1	1	6	1	1	2	1	1	2	2
	Centeral Cluster	whitenile	2	2	3	1	2	1	3	2	1	2	1	1	2	1	1	6	1	1	2	1	1	2	2
	Centeral Cluster	whitenile	2	2	3	2	2	1	3	2	1	2	1	1	2	1	1	6	1	1	2	1	1	2	2
	Centeral Cluster	whitenile	2	2	3	1	2	1	3	2	1	2	1	1	2	1	1	6	1	1	2	1	1	2	2
	Centeral Cluster	whitenile	1	5	3	2	2	1	2	2	1	2	1	1	2	1	1	6	2	0	2	1	1	2	2
	Centeral Cluster	whitenile	1	5	3	2	2	1	2	2	1	2	1	1	2	1	1	6	2	0	2	1	1	2	2
	Centeral Cluster	whitenile	1	5	3	2	2	1	2	2	1	2	1	1	2	1	1	6	2	0	2	1	1	2	2
	Centeral Cluster	whitenile	1	5	3	2	2	1	2	2	1	2	1	1	2	1	1	6	2	0	2	1	1	2	2
	Centeral Cluster	whitenile	1	5	3	2	2	1	2	2	1	2	1	1	2	1	1	6	2	0	2	1	1	2	2
	Centeral Cluster	whitenile	1	5	3	2	2	1	2	2	1	2	1	1	2	1	1	6	2	0	2	1	1	2	2
	Centeral Cluster	whitenile	1	5	3	2	2	1	2	2	1	2	1	1	2	1	1	6	2	0	2	1	1	2	2
	Centeral Cluster	whitenile	1	5	3	2	2	1	2	2	1	2	1	1	2	1	1	6	2	0	2	1	1	2	1
	Centeral Cluster	whitenile	1	5	3	3	2	1	3	2	1	2	1	1	2	1	1	6	2	0	2	1	1	2	2
	Centeral Cluster	whitenile	1	5	3	3	2	1	3	2	1	2	1	1	2	1	1	6	2	0	2	1	1	2	2
	Centeral Cluster	whitenile	2	5	2	2	2	1	2	1	1	2	1	1	2	1	1	6	2	0	2	1	1	2	2
	Centeral Cluster	whitenile	2	5	2	3	2	1	2	1	1	2	1	1	2	1	1	6	2	0	2	1	1	2	2
	Centeral Cluster	whitenile	2	5	2	2	2	1	2	1	1	2	1	1	2	1	1	6	2	0	2	1	1	2	2
	Centeral Cluster	whitenile	2	5	3	2	2	1	2	1	1	2	1	1	2	1	1	6	2	0	2	1	1	2	2
	Centeral Cluster	whitenile	2	5	2	2	2	1	2	1	1	2	1	1	2	1	1	6	2	0	2	1	1	2	2
	Centeral Cluster	whitenile	2	5	2	2	2	1	2	1	1	2	1	1	2	1	1	6	2	0	2	1	1	2	1
	Centeral Cluster	whitenile	2	7	2	2	2	1	2	1	1	2	1	1	1	1	1	6	2	0	2	1	1	2	2
	Centeral Cluster	whitenile	2	7	2	2	2	1	2	1	1	2	1	1	1	1	1	6	2	0	2	1	1	2	2
	Centeral Cluster	whitenile	2	7	2	2	2	1	2	1	1	2	1	1	1	1	1	6	2	0	2	1	1	2	2
	Centeral Cluster	whitenile	2	7	2	2	2	1	2	1	1	2	1	1	1	1	1	6	2	0	2	1	1	2	2
	Centeral Cluster	whitenile	2	7	2	2	2	1	2	1	1	2	1	1	1	1	1	6	2	0	2	1	1	2	2
	Centeral Cluster	whitenile	2	7	2	2	2	1	2	1	1	2	1	1	1	1	1	6	2	0	2	1	1	2	2
	Centeral Cluster	whitenile	1	9	1	1	2	1	2	1	1	1	1	1	2	1	1	6	2	0	2	1	1	2	2
	Centeral Cluster	whitenile	1	9	1	1	2	1	2	1	1	1	1	1	2	1	1	6	2	0	2	1	1	2	2
	Centeral Cluster	whitenile	1	9	1	1	2	1	2	1	1	1	1	1	2	1	1	6	2	0	2	1	1	2	2
	Centeral Cluster	whitenile	1	10	3	2	2	1	2	1	1	2	1	1	2	1	1	6	2	0	2	1	1	2	2
	Centeral Cluster	whitenile	1	10	3	2	2	1	2	1	1	2	1	1	2	1	1	6	2	0	2	1	1	2	2
	Centeral Cluster	whitenile	1	10	3	1	2	1	2	1	1	2	1	1	2	1	1	6	2	0	2	1	1	2	2
	Centeral Cluster	whitenile	2	10	3	2	2	1	2	1	1	2	1	1	2	1	1	6	2	0	2	1	1	2	1
	Centeral Cluster	whitenile	1	10	3	1	2	1	2	1	1	2	1	1	2	1	1	6	2	0	2	1	1	2	2
	Centeral Cluster	whitenile	1	10	3	2	2	1	2	1	1	2	1	1	2	1	1	6	2	0	2	1	1	2	2
	Centeral Cluster	whitenile	1	10	3	2	2	1	2	1	1	2	1	1	2	1	1	6	2	0	2	1	1	2	2
	Centeral Cluster	whitenile	1	10	3	1	2	1	2	1	1	2	1	1	2	1	1	6	2	0	2	1	1	2	2
	Centeral Cluster	whitenile	1	10	3	2	2	1	2	1	1	2	1	1	2	1	1	6	2	0	2	1	1	2	2
	Centeral Cluster	whitenile	1	10	3	1	2	1	2	1	1	2	1	1	2	1	1	6	2	0	2	1	1	2	2
	Centeral Cluster	whitenile	1	10	3	2	2	1	2	1	1	2	1	1	2	1	1	6	2	0	2	1	1	1	2
	Centeral Cluster	whitenile	2	10	3	2	2	1	2	1	1	2	1	1	2	1	1	6	2	0	2	1	1	2	1
	Centeral Cluster	whitenile	1	10	3	1	2	1	2	1	1	2	1	1	2	1	1	6	2	0	2	1	1	2	2
	Centeral Cluster	whitenile	1	10	3	2	2	1	2	1	1	2	1	1	2	1	1	6	2	0	2	1	1	2	2
	Centeral Cluster	whitenile	1	10	3	2	2	1	2	1	1	2	1	1	2	1	1	6	2	0	2	1	1	2	2
	Centeral Cluster	whitenile	1	10	3	2	2	1	2	1	1	2	1	1	2	1	1	6	2	0	2	1	1	2	2
	Centeral Cluster	whitenile	1	10	3	2	2	1	2	1	1	2	1	1	2	1	1	6	2	0	2	1	1	2	2
	Centeral Cluster	whitenile	1	10	3	2	2	1	2	1	1	2	1	1	2	1	1	6	2	0	2	1	1	2	2
	Centeral Cluster	whitenile	1	10	3	1	2	1	2	1	1	2	1	1	2	1	1	6	2	0	2	1	1	2	2
	Centeral Cluster	whitenile	1	10	3	1	2	1	2	1	1	2	1	1	2	1	1	6	2	0	2	1	1	2	2
	Centeral Cluster	whitenile	1	10	3	2	2	1	2	1	1	2	1	1	2	1	1	6	2	0	2	1	1	2	2
	Centeral Cluster	whitenile	2	11	3	3	2	1	2	1	1	2	1	1	2	1	1	5	2	0	2	1	1	2	2
	Centeral Cluster	whitenile	2	11	3	2	2	1	2	1	1	2	1	1	2	1	1	5	2	0	2	1	1	2	2
	Centeral Cluster	whitenile	2	11	3	3	2	1	2	1	1	2	1	1	2	1	1	5	2	0	2	1	1	2	2
	Centeral Cluster	whitenile	2	11	3	3	2	1	2	1	1	2	1	1	2	1	1	5	2	0	2	1	1	2	2
	Centeral Cluster	whitenile	2	11	3	3	2	1	2	1	1	2	1	1	2	1	1	5	2	0	2	1	1	2	2
	Centeral Cluster	whitenile	2	11	3	3	2	1	2	1	1	2	1	1	2	1	1	5	2	0	2	1	1	2	2
	Centeral Cluster	whitenile	2	11	3	2	2	1	2	1	1	2	1	1	2	1	1	5	2	0	2	1	1	2	2
	Centeral Cluster	whitenile	2	11	3	2	2	1	2	1	1	2	1	1	2	1	1	5	2	0	2	1	1	2	2
	Centeral Cluster	whitenile	2	11	3	2	2	1	2	1	1	2	1	1	2	1	1	5	2	0	2	1	1	2	2
	Centeral Cluster	whitenile	2	11	3	3	2	1	2	1	1	2	1	1	2	1	1	5	2	0	2	1	1	2	2
	Centeral Cluster	whitenile	2	11	3	2	2	1	2	1	1	2	1	1	2	1	1	5	2	0	2	1	1	2	2
	Centeral Cluster	whitenile	2	11	3	2	2	1	2	1	1	2	1	1	2	1	1	5	2	0	2	1	1	2	2
	Centeral Cluster	whitenile	2	11	3	2	2	1	2	1	1	2	1	1	2	1	1	5	2	0	2	1	1	2	2
	Centeral Cluster	whitenile	2	11	3	2	2	1	2	1	1	2	1	1	2	1	1	5	2	0	2	1	1	2	2
	Centeral Cluster	whitenile	2	11	3	2	2	1	2	1	1	2	1	1	2	1	1	5	2	0	2	1	1	2	2
	Centeral Cluster	whitenile	2	11	3	1	2	1	2	1	1	2	1	1	2	1	1	5	2	0	2	1	1	2	2
	Centeral Cluster	whitenile	1	12	3	2	2	1	2	1	1	2	1	1	2	1	1	6	2	0	2	1	1	2	2
	Centeral Cluster	whitenile	1	12	3	3	2	1	2	1	1	2	1	1	2	1	1	6	2	0	2	1	1	2	2
	Centeral Cluster	whitenile	2	12	3	2	2	1	2	1	1	2	1	1	2	1	1	5	2	0	2	1	1	2	2
	Centeral Cluster	whitenile	2	12	3	2	2	1	2	1	1	2	1	1	2	1	1	5	2	0	2	1	1	2	2
	Centeral Cluster	whitenile	2	12	3	2	2	1	2	1	1	2	1	1	2	1	1	5	2	0	2	1	1	2	2
	Centeral Cluster	whitenile	2	12	3	3	2	1	2	1	1	2	1	1	2	1	1	5	2	0	2	1	1	2	2
	Centeral Cluster	whitenile	2	12	3	2	2	1	2	1	1	2	1	1	2	1	1	5	2	0	2	1	1	2	2
	Centeral Cluster	whitenile	2	12	3	2	2	1	2	1	1	2	1	1	2	1	1	5	2	0	2	1	1	2	2
	Centeral Cluster	whitenile	2	12	3	2	2	1	2	1	1	2	1	1	2	1	1	5	2	0	2	1	1	2	2
	Centeral Cluster	whitenile	2	12	3	2	2	1	2	1	1	2	1	1	2	1	1	5	2	0	2	1	1	2	2
	Centeral Cluster	whitenile	2	12	3	1	2	1	2	1	1	2	1	1	2	1	1	5	2	0	2	1	1	2	2
	Centeral Cluster	whitenile	2	12	3	2	2	1	2	1	1	2	1	1	2	1	1	5	2	0	2	1	1	2	2
	Centeral Cluster	whitenile	2	12	3	1	2	1	2	1	1	2	1	1	2	1	1	5	2	0	2	1	1	2	2
	Centeral Cluster	whitenile	2	12	3	2	2	1	2	1	1	2	1	1	2	1	1	5	2	0	2	1	1	2	2
	Centeral Cluster	whitenile	2	12	3	1	2	1	2	1	1	2	1	1	2	1	1	5	2	0	2	1	1	2	2
	Centeral Cluster	whitenile	2	12	3	1	2	1	2	1	1	2	1	1	2	1	1	5	2	0	2	1	1	2	2
			herd size:
			1=less than 30
			2= medium	30-60
			3= large	>60
			Type of animal
			1=Sheep
			2=Goat
			age:
			1= > 2yrs
			2= > 2-5 yrs
			3= > 5 yrs
			gender:
			1= male
			2= female
			breed:
			1= local
			2= local cross
			body condition:
			1=poor
			2= fair
			3= good
			Raising system
			1= nomadic
			2= semi-nomadic
			3= intensive
			colostrum and milk feeding:
			1= yes
			2= no
			3= sometimes
			source of new animal:
			1= purchasing
			2= breeding
			3= purchasing and breeding
			manure management:
			1= traditional
			2= modern
			movement in/outside the farm:
			1= yes
			2= no
			if yes:
			1= same area
			2= multiple areas
			exposure to wild animal
			1= yes
			2= no
			exposure to other:
			1= yes
			2= no
			if yes:
			1= catte
			2= camel
			3= goat
			4=sheep
			5=cattle, camel,goats,sheep
			6=cattle, goats,sheep
			ELISA
			1=POSITIVE MAP
			2=NEGATIVE MAP
			RAA
		1=POSITIVE
		2=NEGATIVE
			historical evidence of PTB
			1= yes
			2= no
			if yes, when:
			1= < 2yes
			2= > 2yrs
			do you separate the sick animal from the herd?
			1= yes
			2= no
			is milk area contaminated with manure?
			1= yes
			2= no
			is water and feed area contaminated with manure?
			1= yes
			2= no
